# Supplementary material for: Using machine learning methods to predict all-cause somatic hospitalizations in adults: A systematic review
Source: PLoS One. 2024 Aug 23;19(8):e0309175. doi: 10.1371/journal.pone.0309175 (PMC11343463; doi:10.1371/journal.pone.0309175)
Supplement: S2 File — (XLSX) [file pone.0309175.s002.xlsx]

## Sheet: Abbreviations
Abbreviation	Description
Acc.	Accuracy
AdaBoost	Adaptive Boosting classifier
AIC	Akaike information criterion
ANN	Artificial neural network
APACHE index	Acute Physiology and Chronic Health Evaluation index
AP-score	Avarage Precision score
AUC	Area Under The ROC Curve
AUPRC	Area Under Precision-Recall Curve
BERT	Bidirectional Encoder Representations from Transformers
BPM	Bayes Point Machine
BPNN	Back-Propagation Neural Network
CART	Classification And Regression Tree
CatBoost	Category Boosting classifier
CNN	Convolutional Neural Network
CPM index	Combined Predictive Model index
CRF	Conditional Random Fields
CV	Cross Validation
DNN	Deep Neural Networks
DT	Decision Trees
ESI index	Emergency Severity Index
EBM	Explainable Boosting Machine
FFP classifier	Fuzzy Fingerprint classifier
FN	False Negative
FP	False Positive
GB	Generalized boosting
GBDT	Gradient Boosted Decision Trees
GBM	Gradient Boosting Machine
GLM	Generalized Linear Models
GNN	Graph Neural Network
HCC	Home HealthCare
HOSPITAL score	A score for assessing the risk of 30-day readmission
HR	Heart Rate
KNN	K-nearest neighbors
LACE index	An index for assessing the risk of 30-day readmission
LASSO	Least Absolute Shrinkage and Selection Operator
LOS	Length of stay
LR	Logistic Regression
LRVS	Logistic Regression with multi-step variable selection
LSTM	Long short-term memory
MAE	Mean Absolute Error
MCC	Matthews Correlation Coefficient
MDC	Major Diagnostic Categories
Mg	Magnesium
MLNN	Multi-Layer Neural Network
MLP	Multilayer perceptron
mRMR	Minimum Redundancy Maximum Relevance
MSE	Mean Squared Error
MWBS	Modified Weight Boosting Stacking Algorithm
NBC	Naive Bayes Classifier
NEWS index	National Early Warning Scores
NN	Neural Networks
NPV	Negative Predictive Value
OASIS database	Outcome and Assessment Information Set database
PARR index	Patients At Risk of Hospital Readmission index
PCA	Princible Component Analysis
PLR	Penalized Logistic Regression
PPR	Positive Predictive Ratio
PPV	Positive Predictive Value
PREADM index	Preadmission Readmission Detection Model
QDA	Quadratic Discriminant Analysis
RAI-HC	Resident Assessment Instrument-Home Care
RBCs	Red Blood Cells
RBF kernel	Redial Basis Function kernel
RF	Random Forest
RFE	Recursive Feature Elimination
RMSE	Root Mean Squared Error
RNN	Recurrent Neural Network
Rpart	Recursive Partitioning And Regression Trees
RUSBoosting	Random Undersampling Boosting
Se.	Sensitivity
SHAP	SHapley Additive exPlanations
SMOTE	Synthetic Minority Oversampling TEchnique
Sp.	Specificity
START index	Sydney Triage Admission Risk Tool
SVC	Support Vector Classifier
SVM	Support Vector Machine
temp	Temperature
TN	True Negative
TNR	True Negative Rate
TP	True Positive
TPR	True Positive Rate
XGBoost	Extreme Gradient Boosting

## Sheet: CHARMS
Supplemtary 2: Sheet "CHARMS" Studies' charachtaristics extracted by CHARMS checklist + studies citations
				Source of data			Population		Outcome		Missing data		Imbalanced data/handling	Model Development			Model Evaluation
No.	Study (first author, year)	Country of data	Study type	Data type/dates	Duration of data period	Data source	Population age range	Sample size	Outcome(s)	Outcome proportion %	Description	Handling	Imbalanced data/handling	Algorithms	Validation method(s)	Calibration	Evaluation	Results (performance)	Global/Local Interpretation	Notes on the model(s)	Available data	Available code/ algorithm	Implementing in clinical settings	Peer reviewed	Data extractors	Date of extraction
1	Sutter, T. et al. [2021]	Switzerland	Retrospective training, prospective validation	EHR hospital data from Jan. 2012- Dec. 2017 (4 years training and 2 years for testing)	6 years	University hospital Basel	≥18 years	180,318 patients	18 days unplanned readmissions	2.4	_	_	Imbalanced/-	RF, LASSO, NN	85-15% training- validation sets + separate testing dataset. 10-fold CV	_	AUC, AUPRC	LR and RF performed best with AUC 0.79	Global only	The main objective is to compare unplanned readmissions for disease-specific and all-cause	Upon request	No	No	Yes	MA, MT, LS	Aug.-Oct. 2022
2	Futoma, J. et al. [2015]	New Zealand	Retrospective	National register data from 2006-2012	6 years	New Zealand National Minimum Dataset	All patients, age range not specified	1,328,384 patients 3,295,775 records	30-day readmissions	19	_	_	Imbalanced/-	LR, LR with multi-step variables selection (LRVS), penalized LR (PLR), RF, SVM	90-10% training-testing sets. And 80-10-10% for SVM, PLR. 10-fold CV	Calibration curves only for NN	AUC	PLR performed best with AUC 0.82 for the full dataset	Global only	The study is 3 parts: 1. compare 280 DRG models, 2. Compare full dataset using 5 models (our concern), 3. comparing PLR with NN on stratified patients with diseases	No	No	No	Yes	MA, MT, LS	Aug.-Oct. 2022
3	Deschepper, M. et al. [2019]	Belgium	Retrospective	Administrative, medical data 1. January-31. December 2016	1 year	Ghent University Hospital	≥16 years	total 29,702 patients, 821 readmitted	30 days unplanned readmission	2.7	_	_	Imbalanced/-	LR, Penalized LR (PLR), GBM, RF	All models: 60-20-20% training-validation-testing sets. PLR model: 10-fold CV	_	AUC	RF performed best with AUC 0.77	Global only	26 model were trained using different combination of features. LR was just used for models with < 100 predictor variable. Best model included Other+MDC+DRG+Diagnosis categort+Procedure. Adding full diagnoses to the full model slightly lowered its accuracy than the best model.	Upon request	No	No	Yes	MA, MT, LS	Aug.-Oct. 2022
4	Junqueira, A R B et al. [2019]	USA	Retrospective	Hospital data (ICU) 2001-2012	12 years	MIMIC III	≥18 years	31,749 patients 42,307 records	30 days ICU readmission	10.9	Reported	Removing	Imbalanced/ Undersampling	MLP, RF, SVM	70-30% training-testing sets. 10-fold CV	_	Acc., AUC, Precision, Recall	MLP performed best with AUC 0.64 (for first period datasets and 0.59 for the second period ones)	Global only	The main objective is to investigate if the ICU readmission risk factors may have changed over time and concluded that most risk factors were stable over time	Yes	No	No	Yes	MA, MT, LS	Aug.-Oct. 2022
5	Baig, M. et al. [2019]	New Zealand	Retrospective	Hospital data 1. January 2015 -31. December 2016	2 years	Two Auckland-region hospitals	≥15 years	180,118 records	30-day readmission	12.5	_	_	Imbalanced/ Oversampling and class weight parameter tuning	XGBoost, RF, AdaBoost with decision stumps	80-20% training testing sets. 5-fold CV. Compared to LACE and PARR indexes models	_	F1-score, PPV, NPV, Se., AUC	XGBoost performed best in young and middle aged adults and Adaboost in older adults. ML models outperformed LACE, PARR. AUC was 0.75	Global only	this study and study 103 are the same (include 6 only)	No	No	No	Yes	MA, MT, LS	Aug.-Oct. 2022
6	Mohanty, S D. et al. [2020]	USA	Retrospective	EHR, administrative data from 2013-2017	4 years	hospitals epic data, 5 hospitals southeastern USA	≥50 years	68,125 patients, 124,480 records	30-day unplanned readmission	14	_	_	Imbalanced/Under sampling, oversampling (SMOTE)	RF, LR, XGBoost, CatBoost	80-20% training- testing sets	_	AUC	CatBoost performed best with AUC 0.80	Global only		No	No	No	Yes	MA, MT, LS	Aug.-Oct. 2022
7	Khanna, S. et al. [2019]	Australia	Retrospective	GP prehospitalization data 2007-2016	9 years	29 GP centers in Victoria, Australia	18-106 years	393,229 patients	One-year potentially preventable hospitalization	7.2	Reported	creating an unknown or “not recorded” category	Imbalanced/-	LR, RF, NBC, NN, GB	70-30% training-testing sets. 10-fold CV	Calibration curves	AUC	GB performed best with AUC 0.67 for final model	Global only		No	No	Yes	Yes	MA, MT, LS	Aug.-Oct. 2022
8	Lin, Yu-Wei et al. [2019]	USA	Retrospective	Hospital data (ICU) 2001-2012	12 years	MIMIC III	≥18 years	35,334 patients, 48,393 records	30-day ICU readmissions	_	Reported	Last observation carried out forward (LOCF)	_	L1, L2 LR, RF, NBC, SVM, CNN, RNN with LSTM	80-10-10% training- validation- testing sets. 5-fold CV	_	AUC, Recall	LSTM+CNN model preformed best with AUC 0.79	Global only		Yes	Yes	No	Yes	MA, MT, LS	Aug.-Oct. 2022
9	MacKay, Emily J. et al. [2021]	USA	Retrospective training, prospective validation	Administrative claim data, 2009-2011. Data from 2012 for testing	3 years	Limited data set (LDS) of a random 5% sample Medicare beneficiaries encompassing fee-for-service (FFS) claims data–Parts A/B claims + US Census data	≥18 years	770,777 patients	30 days mortality, readmission or other 23 clinical adverse events	9.1	_	_	Imbalanced/-	LR, SVM, RF, MLP, GBM, XGBoost	75-25% training-validation sets + Another external testing dataset of 5% random sample (2012 dataset)	Brier score	AUC, PPV with varying threshold Alert Rates (AR)	XGboost performed best with AUC = 0.73 for readmission outcome	Created risk probabilities using LR	Designed example of clinician-facing risk tool software	No	No	No	Yes	MA, MT, LS	Aug.-Oct. 2022
10	Kulkarni, P. et al. [2016]	_	_	One year of administrative data	1 year	A private health system (not specified)	Not reported, mean age is 58 years	112,750 records. No. of patient not reported	Unplanned 30-day readmissions	12	_	_	Imbalanced/-	LR, NN, DT	75-25% training-testing sets	Reported Actual vs predicted	AUC	NN performed best with best AUC of 0.79 reached with using discharge info.	Global only		No	No	No	Yes	MA, MT, LS	Aug.-Oct. 2022
11	Barbieri, S. et al. [2020]	USA	Retrospective	Hospital data (ICU) 2001-2012	12 years	MIMIC III	≥18 years	33,150 patients, 45,298 records	30-day ICU readmissions	12	_	_	Imbalanced/Cost sensitive	LR, different architected models of RNN	90-10% training-testing sets	_	Precision, AUC, F1-score, Se., Sp.	All deep learning models performed better than LR. RNN+attention performed best with AUC 0.75	Global only. The weights assigned to the final full layer is used to determine the impact of each variable on the outcome		Yes	Yes	No	Yes	MA, MT, LS	Aug.-Oct. 2022
12	He, Xue et al. [2019] Conference abstract	Spain	Retrospective	EMR Jan. 2015-April 2016	1,25 year	Subacute care unit	Elderly, age range not specified	_	30-day readmissions	_	_	_	_	LR, SVM, RF, DT	CV	_	AUC	RF performed best with AUC 0.8 for full data	_		No	No	No	No	MA, MT, LS	Aug.-Oct. 2022
13	Venugopalan, J. et al. [2017]	USA	Retrospective	Hospital ICU data 2001-2008	8 years	MIMIC II	Adults, age range not specified	32,331 records	ICU mortality, 30-day ICU readmission	24	Reported	Binning variables, Imputation using K-means, fuzzy c-means, copula function	Imbalanced/-	LR, NN, Conditional Random Fields (CRF)	Nested CV for static, temporal models, 10-fold CV for combined models by soft, hard voting	_	MCC, acc.	CRF performed best for predicting readmissions with 0.9 acc.	Global only	The Objective here is to compare static data analysis (LR and NN) with temporal data analysis (CRF)	Yes	No	No	Yes	MA, MT, LS	Aug.-Oct. 2022
14	Lin, C. et al. [2021]	Taiwan	Retrospective training, prospective validation	EHR data 1. Jan 2018- 31. Dec 2019	2 years	Kaohsiung Veterans General Hospital (KVGH)	All patients (mean age 60.8 years)	55,688 admissions, no. of patients not specified	30-day readmission	4.6	_	_	Imbalanced/-	Back-Propagation NN (BPNN)	Data from 2018 for training and 2019 for testing. Compared BPNN to LACE, HOSPITAL indexes models	_	AUC, Se., Sp., Acc., Positive-, Negative likelihood ratios	BPNN performed better than LACE, HOSPITAL with AUC 0.74	Global only	The main objective is to compare NN to risk indexes HOSPITAL and LACE	No	No	No	Yes	MA, MT, LS	Aug.-Oct. 2022
15	Dhalluin, T. et al. [2020]	France	Retrospective	Clinical hospital data + demographic data, 2013-2018	6 years	Rennes clinical data warehouse + demographic data on the municipal level	≥18 years	259,114 records	30 days unplanned readmission	8.8	_	_	Imbalanced/-	LR, RF, NN, GBM	75%-25% training- testing sets	_	AUC, TP, TN, FP,FN, Se., Sp., PPV, NPV	RF, GBM performed best with AUC 0.69	_	models performed better when data came from different sources	No	No	No	Yes	MA, MT, LS	Aug.-Oct. 2022
16	Fenn, A. . et al. [2021]	USA	Retrospective, prospective real-time prediction	EHR from 3 Eds, 1. Aug. 2015- 31. Oct. 2018, validation data 1. Jan 2019-31. Dec. 2019 + Real-Time data	3 years (training data) 1 year (validation data) In total 4 years	Duke University health system	≥18 years	206,202 patients, 468,167 records	Hospital admission (from ED to inpatient and ICU)	13.5 Admission exclusive ICU 1.7 ICU admission, in total 15.2	Reported	Forward fill, mean imputation	Imbalanced/-	GBM	50-50% training- validation sets. 5- fold CV. Tested with 2019 data. Prospective real-time validation with new encounters.	_	AUC, AUPRC	AUC for In-patient admission was 0.873 and for ICU admission 0.951	Created risk probabilities	Good example of how ML models to be validated. One of the main objectives was to provide framework for operationally implement models in operational settings. 10% of data was used as it was found to be the best threshold of data to give best performance	No	No	Yes	Yes	MA, MT, LS	Aug.-Oct. 2022
17	Ryu, B. . et al. [2021]	South-Korea	Retrospective	EMR from 1. Jan 2017-31. Dec. 2018	2 years	Two tertiary general university hospitals (SNUH, SNUBH) in Seoul	All patients, age range not specified	106,304 admissions (SNUM hospital). 93,553 admissions in SNUBH hospital	30-day unplanned readmissions	29 as average of the 2 hospital cohorts	_	_	Imbalanced/-	LASSO, DT, AdaBoost, RF, GBM	10-fold CV. Train model on data from one hospital and validate it externally on data from the other hospital.	_	AUC	GBM performed best with AUC 0.84	Global only	EMR is converted to CMD so that ML models can be applicable on whatever data in CMD format. Investigated if short or long time zone in input clinical features is better and concluded that short is better	No	No	No	Yes	MA, MT, LS	Aug.-Oct. 2022
18	Zhao, P. et al. [2021]	USA	Retrospective	EHR data 2016	1 year	205 Cerner (EHR system) client hospitals	≥18 years	96,550 patients	30-day unplanned readmissions	11.7	Reported	Removing	Imbalanced/-	XGBoost, LR,NBC, DT, RF, NN	95-5% training- validation sets. 10-fold CV	_	AUC, precision, recall, sp., F1-score	XGBoost performed best with AUC 0.743	Global only	Beside predicting readmissions, identify risk and protective factors	No	No	No	Yes	MA, MT, LS	Aug.-Oct. 2022
19	Wu, C. X. et al. [2021]	Singapore	Retrospective, prospective real-time prediction	Hospital data (EMR) Jan. 2016 - Dec. 2016	1 year	Ng Teng Fong Hospital	Age range not reported, mean age is 63 years	25,472 patients	30 days readmission	15.2	_	_	Imbalanced/-	LR, GLM, GBM, Conditional DT decision trees, RF	70-30% training-testing sets. K-fold CV	Hosmer-Lemeshow	AUC with bootstrap, acc., precision, recall, F1- score	RF performed best with AUC 0.81	Created risk score using LR and used β coefficients to show percent of contribution of each predictor	Although RF was best performing model, authors chose to use LR for easy implementation, interpretation	No	No	Yes	Yes	MA, MT, LS	Aug.-Oct. 2022
20	Holloway, J. [2019]	USA	Retrospective	Claim data from 1. June 2016-30. June 2017	1 year	Blue Cross Blue Shield of Louisiana database (BCBSLA)	≤80 years	1,055,099 patients	Risk of hospitalization	1.55	_	_	Imbalanced/-	Regularized LR, RF	10-fold CV	_	AUC, Se., Sp.,PPV, NPV	LR performed best with AUC 0.86	_	Compare their model to other exciting model (DxCG)	No	No	No	Yes	MA, MT, LS	Aug.-Oct. 2022
21	Handly, N. et al. [2015]	USA	Retrospective training, prospective validation	ED visits data. 1. July 2007-31. Dec. 2010	3,5 years	Single tertiary care center	All adults, age range not specified	159,200 records	Hospital admission from ED	28	_	_	Imbalanced/-	NN	Data from 1. July 2007- 31. Dec. 2009 for training and from 1. April 2009-31. December 2010 for validation. Compared to LACE	_	Se., Sp., AUC	AUC without CC was 0.84 and with CC was 0.86 for the validation cohort	_	NLP was used to analyze chief complaint. The main purpose was to compare the performance of prediction models with and with out Chief Complaint (CC) and if using NN will allow validating these models after failing to validate them using LR models	No	No	No	Yes	MA, MT, LS	Aug.-Oct. 2022
22	Takahashi, Paul Y. et al. [2015]	USA	Retrospective	Questionnaire (31. Dec. 2010 and followed the outcome for a year) + EHR data	_	Questionnaire at Mayo clinic biobank	Not reported, mean age is 63 years for hospitalized and 57 years for non-hospitalized patients	8,927 patients	Hospital admission within a year after the questionnaire	9.3	_	_	Imbalanced/-	GBM	10-fold CV	Hosmer-Lemeshow	AUC	Model based on comorbidities was better than self-perceived health with AUC 0.67 vs 0.65	Global only	Primary aim if quality of life can predict risk of hospitalization. The study concluded that self-perceived health is complementary element for hospitalization risk prediction	No	No	No	Yes	MA, MT, LS	Aug.-Oct. 2022
23	Topaz, M. et al. [2020]	USA	Retrospective	Home healthcare clinical notes from 1. Jan. 2014-31. Dec.2014	1 year	Large non-profit home care agency database, New York	Not reported, mean age is 71 years	727,676 notes for 89,459 patients	Hospital admission or ED visit	17.2	Reported no missing data	_	Imbalanced/-	NBC, DT, RF	70-30% training-testing sets	_	Precision, recall, F1-score, AUPRC	RF performed best with F1-score 0.82	Global only	NLP	No	No	No	Yes	MA, MT, LS	Aug.-Oct. 2022
24	Li, Qing et al. [2020]	Canada	Retrospective	Administrative data from 1995-2012 (compiled from hospitals)	17 years	MED-ECHO database	_	1,631,611 records	30-day readmission	14	Reported	Mean imputation (continuous), category (categorical)/removing	Imbalanced/-	LR, penalized LR, RF, NN, XGBoost, NBC	80-20% training-testing. 10-fold CV	Calibration curves	AUC	RF performed best with admission model with AUC 0.799 and XGBoost was best with discharge model with AUC 0.882	Global only		No	No	No	Yes	MA, MT, LS	Aug.-Oct. 2022
25	Flaks-Manov, N. et al. [2021]	Israel	Prospective	Clinicians surveys, EHR data (from May 2016-June 2017)	1 year	3 General Clalit hospitals	≥65 years	371 patients	30-day readmission	24.5	Reported	Removing	Imbalanced/-	CART	Internal validation not clear. Compared to PREADM score.	_	Acc.	Acc. was 0.8, 0.76 for low-medium risk respectively	_	Survey + EHR. Study potential contribution of combining CART algorithm for predicting readmissions to clinicians' assessment. Validation is not clear	Upon request	No	No	Yes	MA, MT, LS	Aug.-Oct. 2022
26	Ko, Michael et al. [2021]	USA	Retrospective	Claim, administrative data from Jan 2016-Jan 2017	1 year	Optum Clinformatics Data Mart	_	513,495 patients	30-day unplanned readmissions	25.4	Reported no missing data in the final model	_	Imbalanced/-	GBM binary classification for readmission, GBM regression for cost prediction	80-20% training-testing sets. 3-fold CV	_	AUC (for all models), R2 for cost model	readmission model AUC 0.76, Cost model AUC 0.62, R2 0.22, hybrid model AUC 0.72	Global only	Secondary object was to estimate ML performances based on the cost utility analysis	No	No	No	Yes	MA, MT, LS	Aug.-Oct. 2022
27	Shirakawa, T. et al. [2020]	Japan	Retrospective	Ambulance info. from April 2018- March 2019	1 year	Tertiary care hospital	>6 years	5,145 patients	Hospital admission from ambulance transport	52.5	Reported	Missing indicator LR, assigned to 0 RF	Balanced	LR, LASSO,RF, GBM	70-30% training-testing sets. 5-fold CV	Calibration curves	AUC, Se., Sp., precision, recall, PPV, NPV	GBM performed best with best AUC 0.82	_	Institution specific models. The logic of that data is balanced is that the data is ambulance data	No	No	No	Yes	MA, MT, LS	Aug.-Oct. 2022
28	De Hond, A. et al. [2021]	Netherlands	Retrospective	ED data from 1. Jan 2017- 31. Dec. 2019	3 years	3 EDs via Netherlands ED Evaluation database (NEED)	Not reported, mean age is 49.9 years	172,104 patients	Hospital admission from ED	39	Reported	Removing/multiple imputation/dummy variable indicating missing	Slightly imbalanced/-	LR, RF, GBM, NN	2/3-1/3 training-testing sets.	Calibration curves	AUC, Se., SP., PPV, NPV	GBM performed best with best AUC 0.86 after 30 min., 2 h after ED registration	Global only	Predicting admission from ED at 3 time different points	No	No	No	Yes	MA, MT, LS	Aug.-Oct. 2022
29	Jaotombo, F. et al. [2020]	France	Retrospective	Medical-administrative data from 2015	1 year	4 French hospitals from French hospital database	_	118,650 records 82,862 patients	30-day unplanned readmissions	3.5	_	_	Imbalanced/-	LR, CART, RF, GBM, NN	70-30% training-testing sets. 5-fold CV	_	AUC, H-measure	RF performed best with AUC 0.79	Global only	Reported using H-measure to overcome imbalanced data	Upon request	No	No	Yes	MA, MT, LS	Aug.-Oct. 2022
30	Panicacci, S. et al. [2018] Conference article	Italy	Retrospective training, prospective validation	Administrative, socioeconomic data from 2010-2014 to predict 2015	5 years (for training) 1 year (for validation) in total 6 years	Data from mARSupio database from Local health unit of central Florence, Tuscany	_	1,529,714 patients	Risk of hospital admission or death	1.4	Reported	Mean/median imputation (continuous/categorical)	Imbalanced/undersampling	NBC, CART, C5.0 (DT), Conditional Inference Tree, RF, NN, LASSO	70-30% training-validation sets and data from 2015 for testing. 10-fold CV	_	PPR, F1-score	LASSO performed best with F1-socre 26.4	Global only		No	No	No	No	MA, MT, LS	Aug.-Oct. 2022
31	Yang, C. et al. [2016] Conference article	USA	Retrospective	Claim data, clinical data from July-Nov. 2013	5 months	U.S. nationwide readmission database (NRD)	All patients, age range not specified	_	30-day readmission	_	_	_	Imbalanced/-	LASSO, GBM, NN (NN was used for only sp. diseases)	70-30% training-testing sets. 10-fold CV	_	AUC	GBM performed best with AUC 0.70	Created risk probabilities using LR	Reported using AUC to overcome imbalanced data	No	No	No	No	MA, MT, LS	Aug.-Oct. 2022
32	Shadmi, E. et al. [2015]	Israel	Retrospective	Clinical EHR data, Administrative data 1. Jan-31. Mars 2010	3 months	Clalit Health Insurance Services databases	All adults, mean age 68.2 years	No mention for no. of patients only no. of records (33,639)	30 days unplanned emergency readmission	16.8	Reported	Mean imputation	Imbalanced/-	DT, NN for feature selection. Multi variate LR for the final model	2/3-1/3 training-testing sets	_	AUC, Se., Sp., PPV	AUC 0.69	Created risk probabilities using LR	We inlcuded this study despite the final model is only LR because of DT and NN which were used in feature selection	No	No	No	Yes	MA, MT, LS	Aug.-Oct. 2022
33	Maali, Y. et al. [2018]	Australia	Retrospective	EHR + administrative data (1. July 2008-31. Dec. 2012)	4,5 years	Metropolitan hospital New South Wales, Sydney	All patients, age range not specified	62,255 patients	7-,30-,60- day unplanned readmissions	22.2	Reported	_	Imbalanced/-	XGBoost, LR	80-20% training-validation sets. 10-fold CV	Hosmer-Lemeshow	AUC, Se., Sp., PPV	XGBoost performed better with 7-day and 30-day AUC 0.71, 60-day AUC 0.74	Created risk probabilities using LR	The study used LR model to make risk scores (RETURN 7,30,60) for estimating the risk of readmissions	No	No	No	Yes	MA, MT, LS	Aug.-Oct. 2022
34	Jamei, M. et al. [2017]	USA	Retrospective	EHR data 2009-2015	7 years	Sutter Health's EHR system, California	All patients, age range not specified	323,813 records	30-day readmission	9.7	_	_	Imbalanced/-	NN, LR, RF	80-20% training-testing sets. 5-fold CV. Compared to LACE index	_	AUC, precision, recall	NN performed best with AUC 0.78	Global only		No	Yes	No	Yes	MA, MT, LS	Aug.-Oct. 2022
35	Peck, Jordan S. et al. [2012]	USA	Retrospective training, prospective validation	ED data. Training sets: (experts' opinion cohort 22. Sep. -26. Nov. 2010, statistical models' cohort 1. Jan-6. May 2010). Validation sets: (experts' opinion 7. May-31. May 2010, statistical models' 1 Sep.-21. Sep. 2010).	In total: 3 months (clinicians' model) and 5 months (statistical model)	Boston veteran healthcare system	All patients ≥ 10 years	1,160 patients in the experts' opinion cohort and 4,187 in statistical models cohort. 1,614 for the validation set	Hospital admission from ED	_	_	_	_	NBC, logit-Linear regression (LR)	4,187-1,614 samples training- validation sets. External testing set (n= 1,160)	Reported Actual vs predicted	AUC	LR performed best with AUC 0.887. Both NB and linear reg. outperforms experts' opinion	Global only	Experts' opinion and st. models separate cohorts	No	Yes	No	Yes	MA, MT, LS	Aug.-Oct. 2022
36	Hong, Woo Suk et al. [2018]	USA	Retrospective	Patient history from EHR + ED visits March 2014- July 2017	3,25 years	3 EDs one academic and two community EDs in Yale New Haven region	All adults, mean age 68.2 years	560,486 recoreds 202,953 patients	Hospital admission from ED triage	29.7	Reported	Median imputation	Imbalanced/-	LR, XGBoost, DNN	80-10-10% training- testing-validating sets. Training and validation sets (90%) were randomly split 5 times	_	AUC, Se., Sp., PPV, NPV	XGBoost and DNN performed best with AUC 0.91 (Best model (included ED triage info. and patient history)	Global only	Same dataset of 61	Yes	Yes	No	Yes	MA, MT, LS	Aug.-Oct. 2022
37	Leegon, J. et al. [2005] Conference proceeding	USA	Retrospective training, prospective validation	ED visits from 10.04.2004 until 30.06.2004 (for training) and 01.07.2004 until 31.08.2004 (for validation)	2 months (training data) 2 months (validation data) In total 4 months	Vanderbilt university medical center	All adults, age range not specified	9,520 patients	Hospital admission from ED	29	Reported	Allowed missing values	Imbalanced/-	Bayesian Network	70-30% training-testing sets. External validity	_	AUC, Se., Sp., PPV, NPV	AUC 0.894	_	Study 62 used variables identified by this study	Yes	Yes	No	No	MA, MT, LS	Aug.-Oct. 2022
38	Mowbray, F. et al. [2020]	Canada	Retrospective	ED visits data between Nov. 2009-April 2012	2,5 years	8 EDs data from interRAI ED assessment, Canada	≥75 years	2,274 patients	Hospital admission from ED	_	Reported	KNN imputation	Imbalanced/-	LR, CART, SVM, RF, GBM	90-10% training, testing sets. 10-fold CV	_	AUC, acc., Se., Sp.	GBM performed best with AUC 0.8	Global only		No	No	No	Yes	MA, MT, LS	Aug.-Oct. 2022
39	Jones, A. et al. [2018]	Canada	Retrospective	Administrative, clinical, ED visits info. from 2014-2015 for training and 2016 for testing	2 years (training data) 1 year (testing data) In total 3 years	Hamilton-Niagara-Haldimand-Brant region of Ontario	≥19 years	88,345 patients	6 month unplanned ED or hospital admission	27.8 as an average of the 3 years	_	_	imbalanced/-	GBM, NN, RF, LR, multinominal LR, forward-stepping multinominal LR	5-fold CV	Brier score	AUC, Se.,Sp.	GBM performed best with AUC 0.689	Global only		No	No	No	Yes	MA, MT, LS	Aug.-Oct. 2022
40	Wang, H. et al. [2018]	USA	Retrospective	Two Hospitals EMR dataset between July 2007-July 2011	4 years	Barnes-Jewish hospital	_	In total 42,203 patients	30-, 60-, 1 year readmission prediction	6.4	Reported	Filled with mean values	Imbalanced/cost-sensitive deep learning	CNN combined with MLP	60-15-25% training- validation-testing sets	_	AUC, Se., Sp., PPV, NPV, F1-score	The proposed model outperformed previous models of the same outcome AUC 0.7	_	This article introduces an approach to select features/encode categorical variables using CNN before feeding that to MLP classifier	No	No	Yes	Yes	MA, MT, LS	Aug.-Oct. 2022
41	Yu, K. et al. [2020]	China	Retrospective	EHR from Dec. 2012 to November 2015	3 years	Hospital Quality Monitoring Systems HQMS database	_	651,816 records. No. of patients not specified	30-day readmissions	15	Reported	Removing	Imbalanced/SMOTE	RF, Modified weight boosting stacking algorithm (MWBS)	2:1:1 training- validation-testing sets. 10-fold CV	_	Acc., Se., Sp., AUC	MWBS outperformed the RF model using LASSO for feature selection and SMOTE for data imbalance with AUC 0.88	_	Handling data imbalance and feature selection	No	No	No	Yes	MA, MT	Nov. 2022-Feb. 2023
42	Tse Lin Ho, E. et al. [2017] Poster abstract	Singapore	Retrospective	EHR from a tertiary academic hospital between Jan 2011- Oct. 2013 for training and Oct. 2013-April 2014 for validation	3 years (for training) 6 months (for validation) in total 3,5 years	_	_	144,494 admissions. No. of patients not specified	Identify patients in high-risk of readmission (3 or more times within 12 months)	_	_	_	Imbalanced/-	LR, RF, XGBoost	Train-validate-test sets (percent not specified)	_	AUC	XGBoost was best with AUC 0.876	_		No	No	No	No	MA, MT	Nov. 2022-Feb. 2023
43	Yu, S. et al. [2015]	USA	Retrospective	2-, 6- and 10 years of data from Hospital 1,2,3 respectively. Periods are not specified	6 years as median	3 cohorts for 3 hospitals. Hospital names not disclosed due to data privacy agreement	≥65 years	Reported only for hospital 1 23,029 patients	A framework for hospital-specific 30-day readmission prediction (to the same hospital) for many condition and all-cause readmission	18	_	_	Imbalanced/-	Linear SVM, Poly SVM, Cox regression	60-20-20% training-validation-testing sets with 20 splits	_	AUC, precision, recall	Linear SVM performed best with AUC 0.60	_		No	No	No	Yes	MA, MT	Nov. 2022-Feb. 2023
44	Rahimian, F. et al. [2018]	England	Retrospective training, prospective validation	Linked EHR data from 1985-2015	30 years	UK clinical Practice Research Datalink (CPRD)	18-100 years	4,637,297 patients	First emergency admission after 1 Jan. 2010	7.8	Reported	Multiple imputation with chained equations and combined using Rubin's rule	Imbalanced/-	Cox proportional Hazard model (CPH),GBM, RF	80% of the data with 5-fold CV. The other 20% of the data for external validation	Calibration curves	AUC, NPV, PPV, precision, recall	GBM performed best with AUC 0.848 (for the most complete model in terms of variables)	Global only		No	Yes	No	Yes	MA, MT	Nov. 2022-Feb. 2023
45	Zhang, X. et al. [2017]	USA	Retrospective	Hospital-based ambulatory care services dataset 2012-2013	2 years	National Hospital Ambulatory Medical Care Survey (NHAMCS)	All patients, age range not specified	47,200 records	Hospital admission from ED	13.4	Reported	Median imputation	Imbalanced/-	LR, MLNN	10-fold CV, 9 folds for training and 1 fold for testing	_	AUC	LR performed best with AUC 0.846 (for full dataset model)	_	NLP	No	No	No	Yes	MA, MT	Nov. 2022-Feb. 2023
46	Lee, J T. et al. [2021]	Taiwan	Retrospective	ED info. from 1 Jan. 2015- 31 Dec. 2019	5 years	Tertiary teaching hospital, Tainan city, Taiwan	All patients, age range not specified	180,603 patients 282,971 records	Hospital admission from ED for urgent patients	15.8	Reported	Removing	Imbalanced/-	NN	80-20% training-testing sets	_	AUC, Se., Sp., PPV, NPV	AUC was 0.80	Global only		Upon request	No	No	Yes	MA, MT	Nov. 2022-Feb. 2023
47	Lo, Yu-Tai et al. [2021]	Taiwan	Retrospective	Hospital data from 1 Sep. 2018-31 Aug 2019	1 year	Tertiary academic hospital, Tainan city, Taiwan	>20 years	24,722 patients	14-day unplanned readmissions	1.2	Reported	Imputation with median for numeric, mode for categorical, negative for binary	Imbalanced/stratified split	LR, RF, XGBoost, CatBoost	75-25% random stratified training -validation sets. 5-fold CV	_	Precision, recall, AUC, F1-score, AUPRC	CatBoost performed best with AUC 0.99	SHAP values		Upon request	No	No	Yes	MA, MT	Nov. 2022-Feb. 2023
48	Dowzicky, P. et al. [2018] ABSTRACT	USA	Retrospective	EMR, 4 months of data	4 months	Acute care hospital, name not reported	Not reported, median age is 57 years	127,343 records	30-day unplanned readmissions	26	_	_	Imbalanced/-	RF	75-25% training- validation sets	_	AUC	AUC was 0.738	_		No	No	No	No	MA, MT	Nov. 2022-Feb. 2023
49	Huo, Z. et al. [2019]	USA	Retrospective	Patient history from EHR + ED visits March 2014- July 2017	3,25 years	3 EDs one academic and two community EDs in Yale New Haven region	All patients, age range not specified	560,468 records	hospital admission prediction	_	_	_	_	XGBoost	5-fold CV	_	AUC	AUC was 0.878 and 0.876 for two different patient cohorts extracted from the dataset	Global only	Same dataset of 41. Developing a technique for embedding and patient phenotyping	No	No	No	No	MA, MT	Nov. 2022-Feb. 2023
50	Ratnovsky, A. et al. [2021]	Israel	Retrospective	ED data from 1 Jan. -31 Dec. 2016	1 year	_	All patients, age range not specified	139,300 records, patients. No. not specified	Hospital admission from ED	26	Reported	Removing	Imbalanced/-	LR, DT, NN	70-30% training-testing sets	_	AUC, Se., SP., PPV, NPV, acc.	NN was best with AUC of 0.79	_	This study depended on variables identified by study 42 (2005)	No	No	No	Yes	MA, MT	Nov. 2022-Feb. 2023
51	Lucini, Filipe R. et al. [2017]	Brazil	Retrospective	ED free text notes medical records between Jan- and Dec. 2014	1 year	Hospital de Clínicas de Porto Alegre (HCPA) in Porto Alegre	_	11,175 patients	Hospital admission from ED	50	Reported	Removing	Balanced	DT, RF, Extremely Randomized Trees, AdaBoost, LR, Multinomial NBC, SVM, NuSVM (linear)	10-fold CV	_	F1-score, Precision, Recall	NuSVM performed best with F1-score 77.7%	_	NLP using SOAP framework	No	No	No	Yes	MA, MT	Nov. 2022-Feb. 2023
52	Walsh, C. et al. [2014]	USA	Retrospective training, prospective validation	Hospital data between 2005-2009, clinical and administrative data	5 years	Columbia University medical center (CUMC), New York	≥18 years	92,530 patients	30-day readmissions	7.2	Reported	handled with adding dummy variables marking their presence or absence	Imbalanced/Undersampling	LASSO, non-linear SVM	Data 2005-2008 for training and 2009 for testing (almost 80-20% splitting).	Calibration curves	AUC	For all-cause admission: LASSO was best with AUC 0.68	_	Investigate effects of changing data sources, cohort selection and reason of admission on the performance of predicting 30-day readmissions	No	No	No	Yes	MA, MT	Nov. 2022-Feb. 2023
53	Rendell, K. et al. [2019]	Australia	Retrospective	ED data 2013-2014 (more of administrative variables)	2 years	New South Wales state- wide ED data	>16 years	1,721,294 records	Hospital admission from ED	41	Reported	Removing	Slightly imbalanced/-	Bayesian Networks, LR, DT, NBC, MLP, KNN	10-fold stratified CV Compare to START index	_	AUC, Acc.	KNN with manual feature selection was best with AUC 0.826	Global only	Developing START2 index as an extension to START with using ML	No	No	No	Yes	MA, MT	Nov. 2022-Feb. 2023
54	Schiltz, Nicholas K. et al. [2020]	USA	Retrospective	Administrative and claim data in 2002,2004,2006,2008 and 2010	5 years	Population-based Health and Retirement Study (HRS) and Medicare claim data	≥65 years	6,617 patients 20,007 records	30-day readmissions	16.4	Reported	Handled as a category	Imbalanced/Undersampling	RF, CART, Generalized linear regression	80-20% training-testing sets	_	AUC	RF was best with AUC 0.61	_	The main objective was to investigate the impact of daily instrumental activities on predicting readmission	No	No	No	Yes	MA, MT	Nov. 2022-Feb. 2023
55	Chandra, A. et al. [2019]	USA	Retrospective	EHR, administrative, claim data from 1. Jan 2009-30 July 2014	5,5 years	10 skilled nursing facilities	≥55 years	6,032 patients 8,616 records	30-day readmission	18.2	Reported	GBM automatic handling	Imbalanced/-	GBM	10-fold CV	_	AUC	AUC 0.69	Global only		No	No	No	Yes	MA, MT	Nov. 2022-Feb. 2023
56	Spangler, D. et al. [2019]	Sweden	Retrospective	Ambulance, dispatch center and hospital data 2016-2017. Data from 2018 for testing	2 years (training data) 1 year (testing data) In total 3 years	Uppsala region	≥18 years	38,203 patients	Hospital admission, ICU admission or in-hospital mortality	52	Reported	predictive multiple imputation	Balanced for hospital admission outcome	GBM	66-34% training,-testing sets. 5-fold CV	Calibration curves	AUC, precision, recall	For hospital admission: Ambulance dataset model was best with AUC 0.79	Global only	Ambulance, dispatch center	No	Yes	No	Yes	MA, MT	Nov. 2022-Feb. 2023
57	Taylor, Richard A. et al. [2018] ABSTRACT	USA	Retrospective	Patient history from EHR + ED visits March 2013- July 2017	4,5 years	3 EDs one academic and two community EDs in Yale New Haven region	All adults, age range not specified	655,677 records	Predict admissions from ED	_	_	_	_	XGBoost, NN	97-1-1-1% training-validation-testing sets (splits comprise of patients stratified after ESI)	_	AUC	XGBoost, NN performed best for full variables set with AUC 0.86	_	_	No	No	No	No	MA, MT	Nov. 2022-Feb. 2023
58	Artetxe, A. et al. [2017]	Chile	Retrospective	Hospital data from Jan. 2013-April 2016	3,25 years	Hospital Jose´ Joaqu´ın Aguirre of the Universidad de Chile	Not reported, mean age is 41 years	99,858 patients, 156,120 records	72-hour readmissions	3	Reported	Imputation with arithmetic mean for continuous and mode for categorical variables	Imbalanced/RUSBagging	DT, RF	10-fold CV	_	AUC, Se., Sp., acc.	RF combined with random under sampling and bagging performed best with AUC 0.61	_	The study focuses on how to handle imbalanced data. Comparing between many ways of handling imbalanced combined with different ML models and showing the best combination. They propose RUSBagging which is a random under sampling for each bag generated in the ensemble model.	No	No	No	Yes	MA, MT	Nov. 2022-Feb. 2023
59	Raita, Y. et al. [2018]	USA	Retrospective	ED data 2007-2015	9 years	National Hospital Ambulatory Medical Care Survey (NHAMCS)	≥18 years	135,470 records	Predict clinical outcomes (hospitalization amongst) from ED	16.2	Reported	Removing	Imbalanced/-	LASSO, RF, GBM, NN, LR	70-30% training-testing sets. 10-fold CV for LASSO model	Reported Actual vs predicted	AUC, Se., Sp., PPV, NPV	NN performed best with AUC 0.82 for hospitalization outcome	Global only		Yes	No	No	Yes	MA, MT	Nov. 2022-Feb. 2023
60	Hilton, C. Beau. et al. [2020]	USA	Retrospective	EHR, American census data (Aggregate demographic & socioeconomic data) from Jan. 2011-May 2018	7,5 years	Cleveland clinic, American census database	All patients, median age is 59 years	708,089 patients 1,485,880 records	30-day readmission, LOS and death within 48 hours	14	Reported	_	Imbalanced/-	GBM	80-10-10% training-validation-testing sets 10-fold CV	Brier score	AUC, precision, recall, acc., F1-score	AUC was 0.758 for 30-day readmission, 0.829 for >5 days LOS	SHAP values	Used NLP to extract relevant information from EHR	No	No	No	Yes	MA, MT	Nov. 2022-Feb. 2023
61	Otles, E. et al. [2016] ABSTRACT	_	Retrospective	EHR data, 1. January 2012- 31. December 2013	2 years	_	All patients, age range not specified	91,060 records	Hospital admission from ED	31.7	_	_	_	NBC, LR	Training-testing split (percent not specified)	_	AUC, acc.	LR performed best with AUC was 0.756	_		No	No	No	No	MA, MT	Nov. 2022-Feb. 2023
62	Li, Jiexun. et al. [2009] Conference article	USA	Retrospective	ED data, January 2008	1 month	Hahnemann hospital (provided by MEDHOST)	All patients, age range not specified	2,784 patients	Hospital admission from ED	28	_	_	Imbalanced/-	LR, NBC, DT, SVM	10-fold CV	_	Acc., Se., Sp.	Best accuracy was SVM 81,21%	_		No	No	No	No	MA, MT	Nov. 2022-Feb. 2023
63	Aphinyanaphongs, Y. et al. [2016] ABSTRACT	_	Retrospective	ED data (Using only Medication Administration Record MAR) from January 2013-Septemper 2014	1,5 years	_	_	27,757 records	Hospital admission 2 hours into ED stay	26	_	_	Imbalanced/-	LR, Regularized LR, NBC, CART, SVM	Training-validation-testing sets (percent not specified). 5-fold CV	_	AUC	Best AUC was 0.85 SVM	_	Predicting hospital admission from ED using only medication administration information	No	No	No	No	MA, MT	Nov. 2022-Feb. 2023
64	Redfern, OC. et al. [2019] ABSTRACT	UK	Retrospective	ED Clinical data	5 years	Poetmouth Hospitals	Median age 73 years	_	Unplanned admissions to ICU	1	_	_	Imbalanced/-	XGBoost	5-fold CV. External validation	_	AUC, Se.	AUC was 0.92 with 64% sensitivity	_	Using XGBoost they could create a novel risk score XgICU which outperformed the existing risk score in UK (NEWS)	No	No	No	No	MA, MT	Nov. 2022-Feb. 2023
65	Boggan, Joel C. et al. [2019] ABSTRACT	USA	Retrospective	Hospital discharge notes from 1. January 2016-30. June 2018	2,5 years	Durham Veteran medical center	Veteran (adults)	_	30-day readmission	_	_	_	_	NN, LR	Approx. 47- 33-20% training-validation-testing sets	_	Acc., AUC	AUC for NLP only model was 0.56. When combined with the existing risk score AUC became 0.62	_	The hypothesis was that NLP from discharge summaries would improve the AUC for veteran readmission risk score. LR and NN models were not compared. The propabilities of NN was add to the LR model to estimate the overall risk.	No	No	No	No	MA, MT	Nov. 2022-Feb. 2023
66	Lorenzana, A. et al. [2016] ABSTRACT	USA	Retrospective	Notes from call center data from October 2014-March 2015	6 months	_	_	_	Hospital admissions 6 months following a call	_	_	_	_	NBC	60-40% training-testing sets	_	Acc., AUC	Acc. 82% AUC 0.65	_	Using NLP for notes from a call center to predict hospitalization	No	No	No	No	MA, MT	Nov. 2022-Feb. 2023
67	Assaf R. et al. [2020] Conference article	USA	Retrospective	ICU data 2001-2012	12 years	MIMIC III	All patients, age range not specified	46,520 patients, 58,976 records	30-day readmission	50 (after balancing)	_	_	Imbalanced data/Undersampling	RF, SVM, LR, MLP	70-30% training-testing sets. 5-fold CV	_	Acc., AUC	Best model is RF with Acc. 66%, AUC 0.66	_	Representation of ICD codes with BOW	Yes	No	No	No	MA, MT	Nov. 2022-Feb. 2023
68	Yao, Li-Hung et al. [2020] Conference article	USA	Retrospective	hospital-based ambulatory care services dataset 2012-2016	5 years	National Hospital Ambulatory Medical Care Survey (NHAMCS)	_	118,602 records	Hospital admission from ED	11	Reported	_	Imbalanced/Undersampling	LR, XGBoost, RF, CNN	80-20% training testing sets.	_	Acc., AUC , recall, precision, F1-score	Best was CNN with AUC 0.86 and Acc. 77%	_	Transforming selected features to images and analyzing with CNN	No	No	No	No	MA, MT	Nov. 2022-Feb. 2023
69	Zebin, T. et al. [2019] Conference article	USA	Retrospective	ICU dataset 2001-2012	12 years	MIMIC III	≥18 years	35,334 patients, 48,393 records	30-day ICU readmission	23	_	_	Imbalanced/SMOTE	LSTM, LSTM+CNN, LR, RF, SVM	80-10-10% training-validation-testing sets. 5-fold CV	_	Acc., AUC, precision, recall	Best was LSTM+CNN with Acc. 73.1 and AUC 0.821	Global only		Yes	No	No	No	MA, MT	Nov. 2022-Feb. 2023
70	Wee, An Ta et al. [2018] Conference article	Singapore	Retrospective, prospective real-time prediction	Administrative, Clinical data (1. January 2015-31 December 2015)	1 year	National Electronic Health Record (NEHR)	≥18 years	150,436 patients	Multiple (≥3) unplanned admissions within 12 months	12.7	_	_	_	GBM, LASSO, RF, LR	80-20% training-testing sets. 10-fold CV	_	Acc., AUC, Se., PPV	Best GBM with AUC 0.79 and sensitivity 0.39	Global only	BRAIN system	No	No	Yes	No	MA, MT	Nov. 2022-Feb. 2023
71	Curto, S. et al.[2016] Conference article	USA	Retrospective	ICU data from 2001-2008	8 years	MIMIC II	≥15 years	24,580 patients	24 to 72-hours ICU readmission	7	_	_	Imbalanced data/-	Fuzzy Fingerprint (FFP) classifier, NBC, SVM	90-10% training-testing sets. 10-fold CV	_	Acc., AUC, Se., Sp.	Best was FFP (pareto)with AUC 0.8	_	Predicting ICU readmission using medical text notes from physicians and nurses (NLP). Reported that fuzzy modelling is not affected by imbalanced data class.	Yes	No	No	No	MA, MT	Nov. 2022-Feb. 2023
72	Teo, K. et al. [2020] Conference article	USA	Retrospective	ICU data from 2001-2012	12 years	MIMIC III	All adults, age range not specified	46,520 patients, 58,976 records	30-days unplanned readmission	_	_	_	_	LR, RNN, CNN, clinical BERT	80-10-10% training -testing-validation sets. Compared to LACE	_	AUC	Clinical BERT performed best with AUC 0.78	Global only	Combining 4 ML models with LACE index proving that the hybrid approach (combining with LACE) performs better than each model alone. (NLP)	Yes	No	No	No	MA, MT	Nov. 2022-Feb. 2023
73	Pakbin, A. et al.[2018] Conference article	USA	Retrospective	ICU data from 2001-2012 (Discharge data)	12 years	MIMIC III	All adults, age range not specified	46,467 patients, 60,840 records	Risk ICU readmissions 24 hours,72 hours, 7 days, 30 days and under same hospital admission	11.7	Reported	Removing variable if > 50% missing. Imputation for missing values (mean imputation for numerical and zero imputation for Boolean, categorical were imputed by their distribution)	_	LR, RF, XGBoost	80-20% training-testing sets. 5-fold CV	Brier Score	AUC, F1-score	XGBoost had best AUC at all outcomes (AUC for 30-day readmission was 0.75)	_		Yes	No	No	No	MA, MT	Nov. 2022-Feb. 2023
74	Pitoglou, S. et al. [2018] Conference article	Greece	Retrospective	Administrative data from Hospital Information systems (HIS) and EHR (2000-2017)	17 years	Athens Municipal Hospital (ELPIS)	All patients	44,384 records	30-day readmission	50 (after balancing)	_	_	Imbalanced/undersampling	SVM, KNN, NBC,LR, ANN	90-10% training-testing sets. 10-fold CV	_	AUC, MCC	KNN performed best with AUC 0.785	_	They aimed at establishing a proof of concept that ML models can perform well using administrative data without using any medical data	No	No	No	No	MA, MT	Nov. 2022-Feb. 2023
75	Arnold, D. et al. [2019] Thesis	USA	Retrospective	Administrative, EHR data from 2016-2017	2 years	The Cerner HealtheIntent Platform	All patients, age range not specified	76,345 records	High cost, hospital admission, hospital readmission, and multiple ED visits	2.8 ,0.7	Reported	Replaced with 0	Imbalanced/undersampling	RF	70-30% training- testing sets	_	AUC, acc., precision, recall, Sp., F1-score, precision-recall curves	Best model for admission AUC is 0.80 and readmission is 0.86	Global only		No	No	No	No	MA, MT	Nov. 2022-Feb. 2023
76	Marafino B. et al. [2020]	USA	Retrospective, causal forest analysis with prospective validation	EHR June 2010-December 2018 from 21 hospitals in California	9 years	Kaiser Permanente Northern California (KPNC)	≥18 years	1,539,285 records	30-day preventable readmissions	12.4	_	_	_	Causal forests (an extension of RF)	Causal forests were trained on data through the end of 2017 and used to predict CATEs for all patients discharged in 2018.	_	Evaluated by comparing Conditional Average Treatments (CATEs) to actual readmission in 20 different ventils of the dataset	_	Causal forests	The study aims at estimating if the treatment effect (standardized by Intervention program) corresponds the risk score assigned by integrated systems at hospitals. Study uses causal forests to estimate the conditional average treatment effect (CATE) comparing to estimated readmission risk. Evaluation is done by Comparing Conditional Average Treatments (CATEs) to actual readmission in 10 different…	No	No	No	Yes	MA, MT	Nov. 2022-Feb. 2023
77	Li, Zhiheng et al. [2019]	USA	Retrospective	Hospital data (ICU), using discharge summaries	12 years	MIMIC III	All patients	45,305 records over 40,000 patients	30-day ICU unplanned readmission	5.6	_	_	Imbalanced/-	LR, SVM, RF, GBDT, NBC (as the benchmark)	70%-30% training-testing sets. 5-fold CV	_	AUC	LR performed best with 0.748. AUC over 0.7 for all models.	Global only	Used NLP, with Bag-of-words, Bag- of-CUIs (from Unified medical language system UMLS) to vectorize the text	Yes	No	No	Yes	MA, MT	Nov. 2022-Feb. 2023
78	Feretzakis, G. et al. [2021]	Greece	Retrospective	ED Clinical data (14. March-4. May 2019)	2 months	Sismanogleio general hospital, retrieved from HIS (Hospital Information System) and LIS (Laboratory Information System)	Not reported, mean age is 61 years	3,204 records	Hospital admission from ED	36.7	reported	Replace missing values in WEKA	Imbalanced/class balancer in WEKA software	NBC, LR, Adaboost, LogitBoost, classification via regression, RF, bagging method, MLP	10-fold CV	_	AUC, F1-score	Dataset with missing values: best was LogitBoost with AUC 0.77, F1-score 0.708. After filling missing values: RF was best with AUC 0.789 and F1-score 0.789	Global only	Compared performance of ML models on original dataset with missing values and the same dataset after filling missing values	No	No	No	Yes	MA, MT	Nov. 2022-Feb. 2023
79	De Boer, J. [2019] Thesis	Netherlands	Retrospective	Administrative hospital data from 2016-2018	3 years	A Dutch hospital (not specified)	_	790,630 records	120-day hospital readmission	34.6	Reported	Removing	Imbalanced/over-, undersampling, SMOTE	LR, penalized LR, DT, RF, XGBoost, LightGBM, NN	80-20% training-testing sets. 5-fold CV	_	Acc., recall, precision, F1-score, AUC	LightGBM performed best with AUC 0.86	Global only		No	No	No	No	MA, MT	Nov. 2022-Feb. 2023
80	Kwetczer, Louise A. [2020] Thesis	Sweden	Retrospective	EHR hospital data	5 years	Uppsala academic hospital	All patients, age range not specified	_	30-day readmissions	19.8	Reported	median imputation	Imbalanced/over-, under sampling	LR, RF, SVM, MLP	60-20-20% training- validation-testing sets. 10-fold CV	_	AUC, precision, recall, acc., F1-score. AP-score	LR performed best with AUC 0.71	Global only		No	No	No	No	MA, MT	Nov. 2022-Feb. 2023
81	Fernandes, M. et al. [2020]	Portugal/USA	Retrospective	ED data (2012-2016 for Portuguese data, 2011-2016 for USA data)	5.5 years as median	Hospital Beatriz Ângelo (HBA) Hospital (Portugal) Beth Israel Deaconess Medical Center(BIDMC)(USA)	≥18 years	120,649 patients, 267,257 records (US). 235,826 patients (Portugal)	ICU admission from ED within 24 hours after triage	2.8 US, 0.8 Portugal	_	_	Imbalance/stratified random sampling	LR, RF, Random Under sampling Boost (RUSBoost)	Stratified 70-30% training-testing sampling. 10-fold CV	Calibration curves	AUC, AUPRC	LR was best with AUC 0.91 for USA, 0.85 for Portugal	Global only	NLP, ML models were compared to the reference model using Manchester Triage System (MTS) and Emergency Severity Index (ESI)	Upon request	No	No	Yes	MA, MT	Nov. 2022-Feb. 2023
82	Eckert, C. et al. [2019]	USA	Retrospective training, prospective validation	EHR data from Jan. 2014-Jan. 2016. Validated prospectively from 12. June 2017- 24. August 2017.	2 years	Madigan Army Medical Center(MAMC)	All adults, age range not specified	24,499 patients, 32,659 records	30-day readmission	9.4	Reported	Multiple methods of imputation including KNN, carry forward and mean imputation	Imbalanced/-	LR, RF, Adaboost, DT	CV. Validated prospectively from 12. June 2017- 24. August 2017	_	Precision, recall, Acc., AUC	AdaBoost best with AUC 0.68 and after adding some feature (revised dataset AUC was 0.76) for internal validation. For prospective validation AdaBoost was also best with AUC 0.64	Created risk probabilities	Prospective validation from 12. June 2017- 24. August 2017	No	No	No	Yes	MA, MT	Nov. 2022-Feb. 2023
83	Jones, Christine D. et al. [2019]	USA	Retrospective	Home healthcare claims + Medicare provider analysis from 2012 and 1 month in 2013	1 year	National Medicare Outcome and Assessment Information Set (OASIS)	≥65 years	43,407 patients	30-day unplanned readmission	14.7	Reported	Single-pass imputation	Imbalanced/-	GBM for feature selection and LR for prediction	_	Brier score	AUC	AUC of LR was 0.67	Global only		No	No	No	Yes	MA, MT	Nov. 2022-Feb. 2023
84	Jiang, S. et al. [2018]	China	Retrospective	Data from Hospital Information System (HIS) from 1. November 2013-31- December 2015	2 years	A hospital in northeast China	_	45,407 patients	30-,60-,120- and 180-day unplanned readmission	7.1, 10.1, 15, 19.3 (for 30-,60-,120- and 180-day readmission)	_	_	Imbalanced/SMOTE	SVM, RF, NN	75% training set. The testing dataset was defined as the entire dataset. 5-fold CV	_	AUC, Acc., precision, recall	Models used EMOBPSO algorithm for feature selection performed better than SA-, GA-based feature selection wrapper methods in all ML models. RF performed generally better than the others with the highest AUC 0.9 of 30-days outcome.	Global only	Developed a novel feature selection algorithm EMOBPSO-GLS and reported better ML model performance using it compared to wrapper-based feature selection techniques.	No	Yes	No	Yes	MA, MT	Nov. 2022-Feb. 2023
85	Tong, L. et al. [2016]	USA	Retrospective	Hospital EMR (Administrative, clinical data) from 1. March 2011-31.July 2012	1,5 years	8 advocate healthcare hospitals Chicago	All adults	109,421 patients, 162,466 records	30-day unplanned readmission	11.5	Reported	For variables with over 1% missing values, created a dummy variable of missing status and fit it in the model	Imbalanced/-	Stepwise LR, LASSO, AdaBoost	50-50% training- testing sets. Compared to LACE	_	AUC	LASSO was best for small sets of data. For bigger sets LASSO and AdaBoost were similar. AUC for both is 0.73	_	Aim is to investigate the role of sample size in predicting performance. Compare some ML models with LACE	No	No	No	Yes	MA, MT	Nov. 2022-Feb. 2023
86	Ozgur, A. et al. [2019]	USA	Retrospective	ED triage information (2006-2009)	4 years	Metropolitan-area teaching hospital	Not reported, mean age is 54 years	42,530 records (2006 data)	Hospital admission from ED	24.7 (2006 data)	Reported	Removing	Imbalanced/-	LR,NN, DT, RF, SVM, XGBoost	70-15-15% training, validation-testing sets	_	AUC, Acc., PPV, Gini statistics	XGBoost performed best with AUC (0.84-0.86)	Global only	Compare data from 2006, 2007, 2008 and 2009	No	No	No	Yes	MA, MT	Nov. 2022-Feb. 2023
87	Graham, B. et al. [2018]	Ireland	Retrospective	ED administrative data from 2015	1 year	Two major acute hospitals in Northern Ireland	All patients, mean age is 43 years	107,545 records	Hospital admission from ED	24.7	Reported	Removing	Imbalanced/-	LR, DT, GBM	80-20% training-testing sets. 10-fold CV (repeated 5 times)	_	Acc., Cohen's Kappa, AUC, Se.,Sp.	GBM performed best acc. 80.3%, AUC 0.859	Global only		No	No	No	Yes	MA, MT	Nov. 2022-Feb. 2023
88	Wang, Jin et al. [2015]	Australia	_	ED administrative data, period not reported	_	Ballarat Base Hospital, Australia	_	450,740 records	Hospital admission from ED	_	_	_	_	Fuzzy min-max neural networks (FMM) model, FMM-CF (confidence factor), FMM-GA (genetic algorithm), MLP, RF, CART, AdaBoost	Only 2,000 sample for training and 448,740 for testing	_	Acc., Se.,Sp.	FMM-GA (the algorithm of interest) performs better than FMM, FMM-CF, CART, Adaboost with accuracy 77.97%. And lower than MLP and RF. Best of all was MLP	_		No	No	No	Yes	MA, MT	Nov. 2022-Feb. 2023
89	Sterling, Nicholas et al.[2019]	USA	Retrospective	Nursing triage documentations (2015-2016)	2 years	3 academic Eds	_	256,878 records, 152,504 patients	Hospital admission from ED	26.5	Reported	Removing	Imbalanced/-	NN	50-50% training-testing sets	_	AUC, F1-score, precision, recall, acc.	NN with paragraph vectors performed best with AUC 0.785	_	NLP using 3 different techniques (Bag-of-words, paragraph vectors and topic modeling)	No	No	No	Yes	MA, MT	Nov. 2022-Feb. 2023
90	Sushmit, S. et al.[2016]	USA	_	Hospital admission data, period not reported	_	Large hospital chain in Northwestern U.S.	All patients, age range not specified	10,000 records, no. of unique patients not clear	30-day readmission	27	_	_	Imbalanced/-	Radial SVM, LR, CART, RF, GBM for readmission model. Linear reg., M5 model tree, GBM for cost prediction models	Training-testing sets (percent not specified). 10-fold CV. Compared to LACE index	_	Se., Sp.,precision, acc. (for readmission model), MAE, RMSE (for cost models)	GBM performed best for readmission prediction. M5 model tree performed best with cost prediction.	Global only	On of the aims is to estimate cost of readmission using ML	No	No	No	No	MA, MT	Nov. 2022-Feb. 2023
91	Xue, Y. et al. [2019]	USA	Retrospective	Hospital data (ICU) between 2000-2008	8 years	MIMIC II	All patients, age range not specified	1,170 patients	30-day ICU readmissions	26.4	Reported	Imputation	Imbalanced/-	LR, SVM, RF, NN	5-fold CV. 4 sets for training and 1 for testing	_	AUC, Se., SP., PPV, NPV	Model of grouped frequent subgraphs+snapcharts had best performance with AUC 0.661	Global only	Although only LR was used for prediction, it is a clear ML context, should be included. Used temporal trend graphs to summarize patients' physiological and medication trends to use it for prediction.	Yes	No	No	Yes	MA, MT	Nov. 2022-Feb. 2023
92	Levin, S. [2018]	USA	Retrospective	ED triage data extracted from EHR between Aug. 2014-Oct. 2015/June 2013-Oct. 2015 for 2 different EDs	1 year as median	2 Urban academic and community Eds	≥18 years	172,726 ED records	ED outcomes including hospital admission	24 as average for the two hospitals	Reported	Removing	Imbalanced/-	RF	2/3-1/3 training-testing sets. Compared to ESI index	_	AUC	AUC 0.84 for the hospitalization model	Created risk probabilities	Mixing many outcomes may have biased the results	No	No	No	Yes	MA, MT	Nov. 2022-Feb. 2023
93	Hao, S. [2015]	USA	Retrospective training, prospective validation	Hospital data from 1. Jan. - 31. Dec. 2012 (for training), 1. Jan. -31 Dec. 2013 for validation	1 year (for training data) 1 year (for validation data) In total 2 years	Maine Health Information Exchange (HIE)	All patients, age range not specified	211,232 records 74,484 patients	30-day readmission	_	Reported	Removing/NLP to extract information	_	Survival analysis by RF	1/3-1/3-1/3 training-validation-testing sets. Prospective validation	Calibration curves	AUC, PPV	AUC 0.72	Created risk probabilities		Upon request	No	Yes	Yes	MA, MT	Nov. 2022-Feb. 2023
94	Fialho, A.S. et al. [2012]	USA	Retrospective	Hospital data (ICU) between 2000-2008	8 years	MIMIC II	≥15 years	1,028 patients	24-72 hours ICU readmissions	13	Reported	Removing/Imputation with last valid value	Imbalanced/-	Fuzzy C-means clustering	50-50% sets one for feature selection and the other for model assessment. The feature selection part were divided into 60-40% training-testing sets. 10-fold CV. Compare to APACHE II, III indexes	Hosmer-Lemeshow	AUC, Se., Sp.	AUC 0.72	Global only	Using only some physiological measures	Yes	No	No	Yes	MA, MT	Nov. 2022-Feb. 2023
95	Choudhury, A. et al. [2018]	USA	Retrospective	Hospital data from 1999-2008	10 years	130 U.S. hospitals	All patients, age range not specified	69,984 records	90-day readmissions	9.2	Reported	Removing/adding a category for missing values- mean absolute deviation outliers	Imbalanced/over-, under-, and rose- sampling	RF, SVM, GBM, Recursive Partition and Regression Tree (Rpart)	70-30% training-testing sets	_	Acc., Se., Sp.	SVM performed best with acc. 97% before optimization. While, GBM was best after optimization	Global only		Yes	No	No	Yes	MA, MT	Nov. 2022-Feb. 2023
96	Mesgarpour, M. [2017]	England	Retrospective	Hospital data from 3 timeframes (1999-2004, 2000-2005 and 2004-2009)	5 years for each timeframe In total 15 years	Hospital Episode Statistics (HES) database	All patients, age range not specified	Reported for each timeframe sample (mean 1,510,247 patients)	1-year hospital readmission	_	Reported	Removing/imputation	Imbalanced/-	Bayes Point Machine (BPM)	20% patient sample from each timeframe, 10-10% training- testing sets. K-fold CV. Compared to PARR and CPM indexes	_	AUC, PPV, Se., Sp.	AUC was 0.759 for sample 2 and 0.771 for sample 1 and 3 (for all patients analysis)	Created risk probabilities		No	Yes	No	Yes	MA, MT	Nov. 2022-Feb. 2023
97	Golmaei, SN et al. [2021] Conference article	USA	Retrospective	Hospital data (ICU) 2001-2012	12 years	MIMIC III	≥18 years	34,560 patients	30-day readmission	8.5	_	_	Imbalanced/ Undersampling	GNN, Clinical BERT, Bag-of-Word, BiLSTM	80-10-10% train-test, validation- 5-fold CV	_	AUC, AUPRC, Recall	GNN perfomed best with AUC 0.86	_	NLP, benchmarked with clinicalBERT, Bag-of-words, Word2Vec with BiLSTM	Yes	Yes	No	No	MA, MT	Dec. 2023- Jan. 2024
98	Finch, A et al. [2021]	USA	Retrospective	Hospital data (EMR) 2018-2019	2 years	Kaiser Permanente Mid-Atlantic States (KPMAS)	45 years or older	560,854 patients	6-month hospitalization	3.8	_	_	Imbalanced/-	Time-aware Transformer Network (T3Net), HiTANet	almost 50-50% (2018 vs 2019 data) train-validation sets.	_	AUC, Precision	T3Net performed best with 82.41% AUC for hopitalization	Global only	_	Upon request	Yes	No	Yes	MA, MT	Dec. 2023- Jan. 2024
99	Gao, XQ et al. [2023]	Southeast Asia	Retrospective	Hospital data (May 2010-March 2011)	1 year	Major teaching hospital	Adults, age range not specified	58,036 patients	30-, 90-day readmission	14.3 for 30-days. 24.4 for 90-days	_	_	Imbalanced/Over- and Undersampling	LR, DT, SVM, Extremely Randomized Trees, GBM, XGB, RF, NN	Startified k-fold, 70-30% traing-test sets.	_	Acc., AUC, AUPRC, precision, recall, F1-score, MCC	NN was best with 0.71 AUC for bothe 30- and 90- days readmission	Created risk probabilities using regression trees	_	Upon request	Yes	No	Yes	MA, MT	Dec. 2023- Jan. 2024
100	Hegselmann, S et al. [2022]	Germany	Retrospective	Hospital data (ICU records)	13 years	University Hospital Münster	Adults, age range not specified	15,589 patients	3-day ICU readmission	5.7	_	_	Imbalanced/ Undersampling	LR, GBM, RNN, EBM	External validation on MIMIC IV	_	AUC, AUPRC	EBM performed best with 0.68 AUC	Explainable Boosting Machines (EBM)	_	No	Yes	No	Yes	MA, MT	Dec. 2023- Jan. 2024
101	Michailidis, P et al. [2022]	Greece	Retrospective	Hospital data (2018-2019)	2 years	General Hospital of Komotini “Sismanogleio”	All patients, age range not specified	11,172 records	30-day readmission	15.6	Reported	Removing	Imbalanced/ Undersampling	Linear SVM, SVM RBF kernel, Balanced RF, Weighed RF	90-10% train-test sets. 5-fold CV		Acc., AUC, Sen., Precision, F1-score	Balanced RF performed best with AUC 0.78	Global only	_	No	No	No	Yes	MA, MT	Dec. 2023- Jan. 2024
102	Orangi-Fard, N et al. [2022]	USA	Retrospective	Hospital data (ICU) 2001-2012	12 years	MIMIC III	≥18 years	10,000 patients	30-day ICU readmission	5.9	_	_	Imbalanced/-	SVM RBF kernel, Adaboost, LASSO, QDA, ridge regression	40-60% train-test sets	_	AUC	SVM performed best with 0.71 AUC	Global only	NLP	Yes	No	No	Yes	MA, MT	Dec. 2023- Jan. 2024
103	Song, JY et al. [2022]	USA	Retrospective	HHC data (2015-2017)	3 years	OASIS + clinical notes	Not reported, mean age is 79 years	86,866 records 66,317 patients	Hospitalization and ED adsmission	9.6	Reported	Removing/imputation with mean and mode	Imbalanced/SMOTE	LR, RF, Bayesian networks, SVM, Naïve Bayes	90-10% train-test sets, 10-fold CV	_	F1-score, AUPRC, Sen., Recall	RF perfromed best with AUPRC 0.864	_	NLP	No	No	No	Yes	MA, MT	Dec. 2023- Jan. 2024
104	Olza, A et al. [2023]	Spain	Retrospective	Medical administartive data (2016-2017, 2018 for validation)	3 years	Basque Health Service (Osakidetza)	Adults, age range not specified	2,240,526 patients (trainig) 2,241,276 (validation)	Unpalnned hospitalizations	5.7	Reported no missing	_	Imbalanced/Undersampling	LR, RF, GBM, MLP	3-fold CV	Brier score	AUC, Prescision, Recall, PPV	MLP performed best with 0.8 AUC	Global only	_	Upon request	Yes	No	Yes	MA, MT	Dec. 2023- Jan. 2024
105	Conilione, P et al. [2023]	Australia	Retrospective	Medical administartive data (2009-2018)	9 years	Northern Health database	≥18 years	34,801 records 27,216 patients	12-moths 3 or more unplanned hospitalizations	8.3	Reported	Removed	Imbalanced/-	XGBoost	10-fold CV	_	AUC, Sp., Sen.	AUC 0.84	Global only	_	Upon request	No	No	Yes	MA, MT	Dec. 2023- Jan. 2024
106	Nazyrova, N et al. [2022] Conference article	USA	Retrospective	Hospital data (ICU) 2011-2019	9 years	MIMIC IV	Elderly ≥ 65 years	140,518 records 63,557 patients	30-day unplanned readmission	13.1	Reported	Imputation	Imbalanced\SMOTE	LR, Balanced RF, Weighted RF, XGBoost, Naïve Bayes, MLP	70-30% train-test sets, 5-fold CV	_	AUC, Sen., Sp.	XGBoost performed best with 0.75 AUC	Global only	_	Yes	Yes	No	No	MA, MT	Dec. 2023- Jan. 2024
107	Luo, AL et al. [2023]	USA	Retrospective	Hospital data (2016-2021)	6 years	University of California, San Francisco hospital (UCSF)	≥18 years	147,358 records	30-day readmission	13.9	Reported	Removing/imputation	Imbalanced/-	LR, RF, GBM, XGBoost	train-validation sets, 3-fold CV	_	AUC, AUPRC, acc., Precision	XGBoost performed best with 0.78 AUC	Global only	_	Upon request	No	No	Yes	MA, MT	Dec. 2023- Jan. 2024
108	Brankovic, A et al. [2022]	Australia	Retrospective	Hospital data (2015-2020)	6 years	27 hospitals in Queensland, Australia	Adults, age range not specified, mean age is 50 years	3,414,630 records	30-days readmision	23.3	Reported	_	Imbalanced/-	LR, RF, XGBoost	train-validation sets, 3-fold CV	Calib. Curves	AUC, AUPRC	XGBoost performed best with 0.74 AUC	Global only	_	Upon request	Upon request	No	Yes	MA, MT	Dec. 2023- Jan. 2024
109	Dadabhoy, FZ et al. [2023]	USA	Prospective	Hospital data ED (2021-2022)	2 years	Mass General Brigham health care system, New England	≥18 years	329,194 records	Hospitalization from ED	25.4	Reported	_	Imbalanced/-	RF	train-test sets	Calib. Curves	AUC, AUPRC, Sen., Sp., PPV	0.85 AUC	Global only	_	No	Upon request	No	Yes	MA, MT	Dec. 2023- Jan. 2024
110	Lin, CH et al. [2023]	Taiwan	Retrospective	Medical center EHR data (2018-2019)	2 years	Academic medical center in Taiwan.	Elderly > 60 years	53,204 records	30-, 14-day unplanned readmissions	4.8 (for 30-days)	_	_	Imbalanced/-	LR, RF	2018 data for train, 2019 for validation (almost 50-50%)	_	AUC, Sen., Sp.	RF perfromed best with AUC 0.77	Global only	_	No	No	No	Yes	MA, MT	Dec. 2023- Jan. 2024
111	Liu, YX et al. [2022] Conference article	Australia	Retrospective	Hospital data ED (2018-2019)	2 years	_	Age range not specified	61,264 records	30-day readmission, LOS	_	_	_	Imbalanced/Undersampling	Catboost, GLM, SVM, DNN, Adaboost, EBM	80-10-10% train-test, validation. 10-fold CV	Brier score	AUC, F1-score, Brier score loss,	CatBoost performed best with 0.85 AUC	SHAP	_	No	No	No	No	MA, MT	Dec. 2023- Jan. 2024
112	Patel, D et al. [2022]	USA	Retrospective	Hospital data ED 2015-2019	5 years	Mount Sinai Health System, NY	≥18 years	1,043,345 records	Hospitalization from ED	19.3	Reported	Imputation	Imbalanced/-	XGBoost	2015–2018 for training, 2019 for testing	_	AUC, Sen., Sp., Precision	0.88 AUC for 150 min model	Global only	NLP	No	No	No	Yes	MA, MT	Dec. 2023- Jan. 2024
113	De Hond, A et al. [2023]	Netherlands	Retrospective	Medical center HER (2004-2021 for training from one center, 2011-2019 for validation from another center)	18 years	Two ICUs in tertiary care centers	≥18 years	10,052 records	7-day readmission or death	3.8 for training set, 5.7 for validation set	Reported	_	Imbalanced/-	GBM	External validation on data from another center	Calib. cuves	AUC	AUC 0.72	_	_	No	Yes	No	Yes	MA, MT	Dec. 2023- Jan. 2024
114	Niu, K et al. [2023]	USA	Retrospective	Hospital data (ICU) 2001-2012	12 years	MIMIC III	≥18 years	13,383 records	5, 10, 15 and 30-days ICU readmission	_	_	_	Imbalanced/-	RNN	_	_	AUC, F1-score, Sen., Sp., Precision	AUC 0.726	_	_	Yes	No	No	Yes	MA, MT	Dec. 2023- Jan. 2024
115	Witt, UF et al. [2022]	Denmark	Retrospective	HHC Medical administartive data (2016-2017)	2 years	HHC in Aalborg MunicipalityDenmark	Elderly ≥65 years	90,375 records 1,282 patients	Acute hospitalization	0.38	Reported	Removing	Imbalanced/SMOTE	LR, RUSBoost	70-30% train-test stes, 5-fold CV	_	AUC, AUPRC	RUSBoost performed best with 0.99 AUC	Global only	_	No	No	No	Yes	MA, MT	Dec. 2023- Jan. 2024
116	L. Arnal et al. [2022]	Spain	Retrospective	Hospital EHR data (2015-2018)	4 years	La Fe University Hospital, Valenica	Adults, age range not specified, mean age is 68 years	35,034 records 22,370 patients	30-day readmission	9.65	Reported	Removing/imputation	Imbalanced/Under-, oversampling	RF, GBM, XGBoost, DT	10-fold CV	Brier score	AUC, AUPRC, Sen., Sp., PPV	XGBoost perfoermed best with 0.693 AUC	Global only	_	Upon request	No	No	Yes	MA, MT	Dec. 2023- Jan. 2024
See the abbreviations list in the first sheet
_ = Not reported
The reviewed studies
1	Sutter T, Roth JA, Chin-Cheong K, Hug BL, Vogt JE. A comparison of general and disease-specific machine learning models for the prediction of unplanned hospital readmissions. J Am Med INFORMATICS Assoc. 2021;28: 868–873. doi:10.1093/jamia/ocaa299
2	Futoma J, Morris J, Lucas J. A comparison of models for predicting early hospital readmissions. J Biomed Inform. 2015;56: 229–238. doi:10.1016/j.jbi.2015.05.016
3	Deschepper M, Eeckloo K, Vogelaers D, Waegeman W. A hospital wide predictive model for unplanned readmission using hierarchical ICD data. Comput Methods Programs Biomed. 2019;173: 177–183. doi:10.1016/j.cmpb.2019.02.007
4	Junqueira ARB, Mirza F, Baig MM. A machine learning model for predicting ICU readmissions and key risk factors: analysis from a longitudinal health records. Health Technol (Berl). 2019;9: 297–309. doi:http://dx.doi.org/10.1007/s12553-019-00329-0
5	Baig MM, Hua N, Zhang E, Robinson R, Spyker A, Armstrong D, et al. A machine learning model for predicting risk of hospital readmission within 30 days of discharge: validated with LACE index and patient at risk of hospital readmission (PARR) model. Med Biol Eng Comput. 2020;58: 1459–1466. doi:10.1007/s11517-020-02165-1
6	Mohanty SD, Lekan D, McCoy TP, Jenkins M, Manda P. A multi-modal machine learning approach towards predicting patient readmission. Park T, Cho YR, Hu X, Yoo I, Woo HG, Wang J, et al., editors. 2020 IEEE INTERNATIONAL CONFERENCE ON BIOINFORMATICS AND BIOMEDICINE. Univ North Carolina Greensboro, Dept Comp Sci, Greensboro, NC 27412 USA; 2020. pp. 2027–2035. doi:10.1109/BIBM49941.2020.9313588
7	Khanna S, Rolls DA, Boyle J, Xie Y, Jayasena R, Hibbert M, et al. A risk stratification tool for hospitalisation in Australia using primary care data. Sci Rep. 2019;9. doi:10.1038/s41598-019-41383-y
8	Yu-Wei L, Zhou Y, Faghri F, Shaw MJ, Campbell RH. Analysis and Prediction of Unplanned Intensive Care Unit Readmission using Recurrent Neural Networks with Long Short-Term Memory. BioRxiv. Cold Spring Harbor: Cold Spring Harbor Laboratory Press; 2018. doi:http://dx.doi.org/10.1101/385518
9	MacKay EJ, Stubna MD, Chivers C, Draugelis ME, Hanson WJ, Desai ND, et al. Application of machine learning approaches to administrative claims data to predict clinical outcomes in medical and surgical patient populations. PLoS One. 2021;16: e0252585. doi:10.1371/journal.pone.0252585
10	Kulkarni P, Smith L, Woeltje K, Smith LD, Woeltje KF. Assessing risk of hospital readmissions for improving medical practice. Health Care Manag Sci. 2016;19: 291–299. doi:10.1007/s10729-015-9323-5
11	Barbieri S, Kemp J, Perez-Concha O, Kotwal S, Gallagher M, Ritchie A, et al. Benchmarking Deep Learning Architectures for Predicting Readmission to the ICU and Describing Patients-at-Risk. Sci Rep. 2020;10: 1111. doi:10.1038/s41598-020-58053-z
12	He X, Gual N, Gavaldà R, Inzitari M. Big Data for the stratification of readmission risk after hospital discharge of older adults with complex conditions. Int J Integr Care. 2019;19: 1–2. doi:10.5334/ijic.s3224
13	Venugopalan J, Chanani N, Maher K, Wang MD. Combination of static and temporal data analysis to predict mortality and readmission in the intensive care. Annu Int Conf IEEE Eng Med Biol Soc IEEE Eng Med Biol Soc Annu Int Conf. 2017;2017: 2570–2573. doi:10.1109/EMBC.2017.8037382
14	Lin C, Hsu S, Lu H-F, Pan L-F, Yan Y-H. Comparison of Back-Propagation Neural Network, LACE Index and HOSPITAL Score in Predicting All-Cause Risk of 30-Day Readmission. Risk Manag Healthc Policy. 2021;14: 3853–3864. doi:10.2147/RMHP.S318806
15	Dhalluin T, BANNAY A, Lemordant P, Sylvestre E, Chazard E, Cuggia M, et al. Comparison of Unplanned 30-Day Readmission Prediction Models, Based on Hospital Warehouse and Demographic Data...30th Medical Informatics Europe Conference. Stud Heal Technol Informatics. 2020;270: 547–551. doi:10.3233/SHTI200220
16	Fenn A, Davis C, Buckland DM, Kapadia N, Nichols M, Gao M, et al. Development and Validation of Machine Learning Models to Predict Admission From Emergency Department to Inpatient and Intensive Care Units. Ann Emerg Med. 2021;78: 290–302. doi:10.1016/j.annemergmed.2021.02.029
17	Ryu B, Yoo S, Kim S, Choi J. Development of Prediction Models for Unplanned Hospital Readmission within 30 Days Based on Common Data Model: A Feasibility Study. Methods Inf Med. 2021. doi:10.1055/s-0041-1735166
18	Zhao P, Yoo I, Naqvi SH. Early Prediction of Unplanned 30-Day Hospital Readmission: Model Development and Retrospective Data Analysis. JMIR Med Inf 2021;9(3)e16306 https//medinform.jmir.org/2021/3/e16306. 2021;9: e16306. doi:10.2196/16306
19	Wu CX, Suresh E, Phng FWL, Tai KP, Pakdeethai J, D’souza JLA, et al. Effect of a Real-Time Risk Score on 30-day Readmission Reduction in Singapore. Appl Clin Inform. 2021;12: 372–382. doi:10.1055/S-0041-1726422/ID/OR200228RA-71
20	Holloway J, Neely C, Yuan X, Zhang Y, Ouyang J, Cantrell D, et al. Evaluating the performance of a predictive modeling approach to identifying members at high-risk of hospitalization. J Med Econ. 2020;23: 228–234. doi:10.1080/13696998.2019.1666854
21	Handly N, Thompson DA, Li J, Chuirazzi DM, Venkat A. Evaluation of a hospital admission prediction model adding coded chief complaint data using neural network methodology. Eur J Emerg Med. 2015;22: 87–91. doi:10.1097/MEJ.0000000000000126
22	Takahashi PY, Ryu E, Olson JE, Winkler EM, Hathcock MA, Gupta R, et al. Health behaviors and quality of life predictors for risk of hospitalization in an electronic health record-linked biobank. Int J Gen Med. 2015;8: 247–254. doi:10.2147/IJGM.S85473
23	Topaz M, Woo K, Ryvicker M, Zolnoori M, Cato K. Home Healthcare Clinical Notes Predict Patient Hospitalization and Emergency Department Visits. Nurs Res. 2020;69: 448–454. doi:10.1097/NNR.0000000000000470
24	Li Q, Yao X, Échevin D. How Good Is Machine Learning in Predicting All-Cause 30-Day Hospital Readmission? Evidence From Administrative Data. Value Heal J Int Soc Pharmacoeconomics Outcomes Res. 2020;23: 1307–1315. doi:10.1016/j.jval.2020.06.009
25	Flaks-Manov N, Shadmi E, Yahalom R, Perry-Mezre H, Balicer R, Srulovici E. Identification of elderly patients at-risk for 30-day readmission: clinical insight beyond big data prediction. J Nurs Manag. 2021. doi:10.1111/jonm.13495
26	Ko M, Chen E, Agrawal A, Rajpurkar P, Avati A, Ng A, et al. Improving hospital readmission prediction using individualized utility analysis. J Biomed Inform. 2021;119: 103826. doi:10.1016/j.jbi.2021.103826
27	Shirakawa T, Sonoo T, Ogura K, Fujimori R, Hara K, Goto T, et al. Institution-Specific Machine Learning Models for Prehospital Assessment to Predict Hospital Admission: Prediction Model Development Study. JMIR Med INFORMATICS. 2020;8. doi:10.2196/20324
28	Schinkelshoek L, De Hond A, Steyerberg E, Raven W, De Groot B, Gaakeer M, et al. Machine learning for developing a prediction model of hospital admission of emergency department patients: Hype or hope? Int J Med Inform. 2021;152: 104496. doi:http://dx.doi.org/10.1016/j.ijmedinf.2021.104496
29	Jaotombo F, Pauly V, Auquier P, Orleans V, Boucekine M, Fond G, et al. Machine-learning prediction of unplanned 30-day rehospitalization using the French hospital medico-administrative database. Medicine (Baltimore). 2020;99: e22361. doi:10.1097/MD.0000000000022361
30	Panicacci S, Donati M, Fanucci L, Bellini I, Profili F, Francesconi P. Population Health Management exploiting Machine Learning Algorithms to identify High-Risk Patients. Hollmen J, McGregor C, Soda P, Kane B, editors. 2018 31ST IEEE INTERNATIONAL SYMPOSIUM ON COMPUTER-BASED MEDICAL SYSTEMS (CBMS 2018). Univ Pisa, Dept Informat Engn, Pisa, Italy; 2018. pp. 298–303. doi:10.1109/CBMS.2018.00059
31	Yang CL, Delcher C, Shenkman E, Ranka S, IEEE. Predicting 30-Day All-Cause Readmissions from Hospital Inpatient Discharge Data. 2016 IEEE 18TH INTERNATIONAL CONFERENCE ON E-HEALTH NETWORKING, APPLICATIONS AND SERVICES (HEALTHCOM). Univ Florida, Dept Comp & Informat Sci & Engn, Gainesville, FL 32611 USA; 2016. pp. 188–193.
32	Shadmi E, Flaks-Manov N, Hoshen M, Goldman O, Bitterman H, Balicer RD. Predicting 30-day readmissions with preadmission electronic health record data. Med Care. 2015;53: 283–289. doi:10.1097/MLR.0000000000000315
33	Maali Y, Perez-Concha O, Coiera E, Roffe D, Day RO, Gallego B. Predicting 7-day, 30-day and 60-day all-cause unplanned readmission: a case study of a Sydney hospital. BMC Med Informatics Decis Mak. 2018;18: 1-N.PAG. doi:10.1186/s12911-017-0580-8
34	Jamei M, Nisnevich A, Wetchler E, Sudat S, Liu E. Predicting all-cause risk of 30-day hospital readmission using artificial neural networks. PLoS One. 2017;12: e0181173. doi:10.1371/journal.pone.0181173
35	Peck JS, Benneyan JC, Nightingale DJ, Gaehde SA. Predicting emergency department inpatient admissions to improve same-day patient flow. Acad Emerg Med Off J Soc Acad Emerg Med. 2012;19: E1045-54. doi:10.1111/j.1553-2712.2012.01435.x
36	Hong WS, Haimovich AD, Taylor RA. Predicting hospital admission at emergency department triage using machine learning. PLoS One. 2018;13: e0201016. doi:10.1371/journal.pone.0201016
37	Leegon J, Jones I, Lanaghan K, Aronsky D. Predicting hospital admission for Emergency Department patients using a Bayesian network. AMIA . Annu Symp proceedings AMIA Symp. 2005;2005: 1022.
38	Mowbray F, Zargoush M, Jones A, de Wit K, Costa A. Predicting hospital admission for older emergency department patients: Insights from machine learning. Int J Med Inform. 2020;140. doi:10.1016/j.ijmedinf.2020.104163
39	Jones A, Costa AP, Pesevski A, McNicholas PD. Predicting hospital and emergency department utilization among community-dwelling older adults: Statistical and machine learning approaches. PLoS One. 2018;13: e0206662. doi:10.1371/journal.pone.0206662
40	Wang H, Cui Z, Chen Y, Avidan M, Abdallah A Ben, Kronzer A. Predicting Hospital Readmission via Cost-Sensitive Deep Learning. IEEE/ACM Trans Comput Biol Bioinforma. 2018;15: 1968–1978. doi:10.1109/TCBB.2018.2827029
41	Yu K, Xie X. Predicting Hospital Readmission: A Joint Ensemble-Learning Model. IEEE J Biomed Heal Informatics. 2020;24: 447–456. doi:10.1109/JBHI.2019.2938995
42	Tse Lin Ho E, En-Howe Tan I, Lee I, Yubai Wu P, Chong HF. Predicting Readmission at Early Hospitalization Using Electronic Health Data: A Customized Model Development. International Journal of Integrated Care (IJIC). SingHealth Regional Health System, Singapore: Ubiquity Press; 2017. pp. 1–2. doi:10.5334/ijic.3826
43	Yu S, Farooq F, van Esbroeck A, Fung G, Anand V, Krishnapuram B. Predicting readmission risk with institution-specific prediction models. Artif Intell Med. 2015;65: 89–96. doi:10.1016/j.artmed.2015.08.005
44	Rahimian F, Salimi-Khorshidi G, Payberah AH, Tran J, Ayala Solares R, Raimondi F, et al. Predicting the risk of emergency admission with machine learning: Development and validation using linked electronic health records. PLoS Med. 2018;15: e1002695. doi:10.1371/journal.pmed.1002695
45	Zhang X, Kim J, Patzer RE, Pitts SR, Patzer A, Schrager JD. Prediction of Emergency Department Hospital Admission Based on Natural Language Processing and Neural Networks. Methods Inf Med. 2017;56: 377–389. doi:10.3414/ME17-01-0024
46	Lee JT, Hsieh CC, Lin CH, Lin YJ, Kao CY. Prediction of hospitalization using artificial intelligence for urgent patients in the emergency department. Sci Rep. 2021;11. doi:10.1038/s41598-021-98961-2
47	Lo Y-T, Liao JC-H, Chen M-H, Chang C-M, Li C-T. Predictive modeling for 14-day unplanned hospital readmission risk by using machine learning algorithms. BMC Med Inform Decis Mak. 2021;21: 288. doi:10.1186/s12911-021-01639-y
48	Dowzicky P, Hanna E, Berger I, Colbert-Mack L, Wirtalla C, Raper SE, et al. Readmission Risk Assessment Using Random Forest Modeling in an Acute Care Hospital System. J Am Coll Surg. 2018;227: S161–S162. doi:10.1016/j.jamcollsurg.2018.07.343
49	Huo Z, Sundararajhan H, Hurley NC, Haimovich A, Taylor RA, Mortazavi BJ. Sparse Embedding for Interpretable Hospital Admission Prediction. Annu Int Conf IEEE Eng Med Biol Soc IEEE Eng Med Biol Soc Annu Int Conf. 2019;2019: 3438–3441. doi:10.1109/EMBC.2019.8856800
50	Ratnovsky A, Rozenes S, Bloch E, Halpern P. Statistical learning methodologies and admission prediction in an emergency department. Australas Emerg CARE. 2020;24: 241–247. doi:10.1016/j.auec.2020.11.004
51	Lucini FR, Fogliatto FS, da Silveira GJC, Neyeloff JL, Anzanello MJ, Kuchenbecker R de S, et al. Text mining approach to predict hospital admissions using early medical records from the emergency department. Int J Med Inform. 2017;100: 1–8. doi:10.1016/j.ijmedinf.2017.01.001
52	Walsh C, Hripcsak G. The effects of data sources, cohort selection, and outcome definition on a predictive model of risk of thirty-day hospital readmissions. J Biomed Inform. 2014;52: 418–426. doi:10.1016/j.jbi.2014.08.006
53	Rendell K, Koprinska I, Kyme A, Ebker‐White AA, Dinh MM. The Sydney Triage to Admission Risk Tool (START2) using machine learning techniques to support disposition decision‐making. Emerg Med Australas. 2019;31: 429–435. doi:10.1111/1742-6723.13199
54	Schiltz NK, Dolansky MA, Warner DF, Stange KC, Gravenstein S, Koroukian SM, et al. Impact of Instrumental Activities of Daily Living Limitations on Hospital Readmission: an Observational Study Using Machine Learning. J Gen Intern Med. 2020;35: 2865–2872. doi:http://dx.doi.org/10.1007/s11606-020-05982-0
55	Chandra A, Rahman PA, Sneve A, McCoy RG, Thorsteinsdottir B, Chaudhry R, et al. Risk of 30-Day Hospital Readmission Among Patients Discharged to Skilled Nursing Facilities: Development and Validation of a Risk-Prediction Model. J Am Med Dir Assoc. 2019;20: 444-450.e2. doi:10.1016/j.jamda.2019.01.137
56	Spangler D, Hermansson T, Smekal D, Blomberg H. A validation of machine learning-based risk scores in the prehospital setting. PLoS One. 2019;14: e0226518. doi:10.1371/journal.pone.0226518
57	Taylor RA, Hong WS, Haimovich A. Augmented triage for emergency department patients using gradient boosting and deep learning. Acad Emerg Med. 2018;25: S194. doi:http://dx.doi.org/10.1111/acem.13424
58	Artetxe A, Grana M, Beristain A, Rios S. Emergency Department Readmission Risk Prediction: A Case Study in Chile. Vicente JMF, AlvarezSanchez JR, Lopez F, Moreo JT, Adeli H, editors. BIOMEDICAL APPLICATIONS BASED ON NATURAL AND ARTIFICIAL COMPUTING, PT II. Vicomtech IK4 Res Ctr, Mikeletegi Pasealekua 57, San Sebastian 20009, Spain; 2017. pp. 11–20. doi:10.1007/978-3-319-59773-7_2
59	Raita Y, Goto T, Faridi MK, Brown DFM, Camargo CAJ, Hasegawa K. Emergency department triage prediction of clinical outcomes using machine learning models. Crit Care. 2019;23: 64. doi:10.1186/s13054-019-2351-7
60	Hilton CB, Milinovich A, Felix C, Vakharia N, Crone T, Donovan C, et al. Personalized predictions of patient outcomes during and after hospitalization using artificial intelligence. NPJ Digit Med. 2020;3: 1–8. doi:10.1038/s41746-020-0249-z
61	Otles E, McLay LA, Gorski JK, Patterson BW. Forecasting emergency department patient admissions utilizing machine learning. Acad Emerg Med. 2016;23: S90. doi:http://dx.doi.org/10.1111/acem.12974
62	Li J, Guo L, Handly N. Hospital admission prediction using pre-hospital variables. 2009 IEEE International Conference on Bioinformatics and Biomedicine, BIBM 2009. 2009. pp. 283–286. doi:10.1109/BIBM.2009.45
63	Aphinyanaphongs Y, Liang Y, Theobald J, Grover H, Swartz JL. Models to predict hospital admission from the emergency department through the sole use of the medication administration record. Acad Emerg Med. 2016;23: S116. doi:http://dx.doi.org/10.1111/acem.12974
64	Redfern OC, Watkinson PJ, Pimentel MA, Clifton DA, Tarassenko L, Prytherch D, et al. Predicting unplanned admissions to intensive care: Development and validation of a machine learning model. Intensive Care Med Exp. 2019;7. doi:http://dx.doi.org/10.1186/s40635-019-0265-y
65	Boggan JC, Schulteis RD, Simel DL, Lucas JE. Use of a natural language processing algorithm to predict readmissions at a veterans affairs hospital. J Gen Intern Med. 2019;34: S396–S397. doi:http://dx.doi.org/10.1007/11606.1525-1497
66	Lorenzana A, Tyagi M, Wang QC, Chawla R, Nigam S. Using text notes from call center data to predict hospitalization. Value Heal. 2016;19: A87. Available: http://ovidsp.ovid.com/ovidweb.cgi?T=JS&PAGE=reference&D=emed17&NEWS=N&AN=72311155
67	Jayousi, Rashid; Assaf R. 30-day Hospital Readmission Prediction using MIMIC Data. The Institute of Electrical and Electronics Engineers, Inc. (IEEE) Conference Proceedings. Al-Quds University,Jerusalem,Palestine: The Institute of Electrical and Electronics Engineers, Inc. (IEEE); 2020. pp. 1–6. doi:http://dx.doi.org/10.1109/AICT50176.2020.9368625
68	Yao LH, Leung KC, Hong JH, Tsai CL, Fu LC. A System for Predicting Hospital Admission at Emergency Department Based on Electronic Health Record Using Convolution Neural Network. Conf Proc - IEEE Int Conf Syst Man Cybern. 2020;2020-Octob: 546–551. doi:10.1109/SMC42975.2020.9282952
69	Zebin T, Chaussalet TJ. Design and implementation of a deep recurrent model for prediction of readmission in urgent care using electronic health records. The Institute of Electrical and Electronics Engineers, Inc. (IEEE) Conference Proceedings. Piscataway: The Institute of Electrical and Electronics Engineers, Inc. (IEEE); 2019. pp. 1–5. Available: https://www.proquest.com/conference-papers-proce…
70	Ta WA, Goh HL, Tan CS, Sun Y, Aung KCY, Teoh ZW, et al. Development and implementation of nationwide predictive model for admission prevention: System architecture & machine learning. The Institute of Electrical and Electronics Engineers, Inc. (IEEE) Conference Proceedings. Piscataway: The Institute of Electrical and Electronics Engineers, Inc. (IEEE); 2018. pp. 303–306. Available: https://www.pr…
71	Curto S, Carvalho JP, Salgado C, Vieira SM, Sousa JMC. Predicting ICU readmissions based on bedside medical text notes. The Institute of Electrical and Electronics Engineers, Inc. (IEEE) Conference Proceedings. Piscataway: The Institute of Electrical and Electronics Engineers, Inc. (IEEE); 2016. pp. 2144-a-2151-h. Available: https://www.proquest.com/conference-papers-proceedings/predicting-icu-re…
72	Wee Lai K, Wai Yong C, Pingguan-Murphy B, Huang Chuah J, Tee CATH. Prediction of Hospital Readmission Combining Rule-based and Machine Learning Model. The Institute of Electrical and Electronics Engineers, Inc. (IEEE) Conference Proceedings. University of Malaya,Faculty of Engineering,Dept. of Biomedical Engineering,Kuala Lumpur,Malaysia ; University of Malaya,Faculty of Engineering,Dept. of Elec…
73	Pakbin A, Rafi P, Hurley N, Schulz W, Harlan Krumholz M, Bobak Mortazavi J. Prediction of ICU Readmissions Using Data at Patient Discharge. The Institute of Electrical and Electronics Engineers, Inc. (IEEE) Conference Proceedings. Piscataway: The Institute of Electrical and Electronics Engineers, Inc. (IEEE); 2018. pp. 4932–4935. Available: https://www.proquest.com/conference-papers-proceedings/p…
74	Pitoglou S, Koumpouros Y, Anastasiou A. Using Electronic Health Records and Machine Learning to Make Medical-Related Predictions from Non-Medical Data. The Institute of Electrical and Electronics Engineers, Inc. (IEEE) Conference Proceedings. Piscataway: The Institute of Electrical and Electronics Engineers, Inc. (IEEE); 2018. pp. 56–60. Available: https://www.proquest.com/conference-papers-proce…
75	Arnold D. Predicting Population Health Focused Outcomes Using Machine Learning. ProQuest Dissertations and Theses. Rutgers The State University of New Jersey, Rutgers School of Health Professions. 2019. Available: https://www.proquest.com/dissertations-theses/predicting-population-health-focused-outcomes/docview/2301475744/se-2?accountid=17260
76	Marafino BJ, Schuler A, Liu VX, Escobar GJ, Baiocchi M. Predicting preventable hospital readmissions with causal machine learning. Health Serv Res. 2020;55: 993–1002. doi:10.1111/1475-6773.13586
77	Li Z, Xing X, Lu B, Li Z. Early Prediction of 30-day ICU Re-admissions Using Natural Language Processing and Machine Learning. arXiv.org. Ithaca: Cornell University Library, arXiv.org; 2019. Available: https://www.proquest.com/working-papers/early-prediction-30-day-icu-re-admissions-using/docview/2302243179/se-2
78	Feretzakis G, Karlis G, Loupelis E, Kalles D, Chatzikyriakou R, Trakas N, et al. Using Machine Learning Techniques to Predict Hospital Admission at the Emergency Department. J Crit Care Med. 2022;8: 107–116. doi:10.2478/jccm-2022-0003
79	Boer J de. Applying machine learning methods for predicting 120-day hospital readmission by utilizing medical administrative patient data. Tilburg University, Netherlands. 2019.
80	KWETCZER LA. Hospital Readmission Risk Prediction Using Machine Learning. University of Stockholm, Sweden. 2020.
81	Fernandes M, Mendes R, Vieira SM, Leite F, Palos C, Johnson A, et al. Predicting Intensive Care Unit admission among patients presenting to the emergency department using machine learning and natural language processing. Olier I, editor. PLoS One. 2020;15: e0229331. doi:10.1371/journal.pone.0229331
82	Eckert C, Nieves-Robbins N, Spieker E, Louwers T, Hazel D, Marquardt J, et al. Development and Prospective Validation of a Machine Learning-Based Risk of Readmission Model in a Large Military Hospital. Appl Clin Inform. 2019;10: 316–325. doi:10.1055/s-0039-1688553
83	Jones CD, Falvey J, Hess E, Levy CR, Nuccio E, Barón AE, et al. Predicting Hospital Readmissions from Home Healthcare in Medicare Beneficiaries. J Am Geriatr Soc. 2019;67: 2505–2510. doi:10.1111/jgs.16153
84	Jiang S, Chin KS, Qu G, Tsui KL. An integrated machine learning framework for hospital readmission prediction. Knowledge-Based Syst. 2018;146: 73–90. doi:10.1016/J.KNOSYS.2018.01.027
85	Tong L, Erdmann C, Daldalian M, Li J, Esposito T. Comparison of predictive modeling approaches for 30-day all-cause non-elective readmission risk. BMC Med Res Methodol. 2016;16: 26. doi:10.1186/s12874-016-0128-0
86	Araz OM, Olson D, Ramirez-Nafarrate A. Predictive analytics for hospital admissions from the emergency department using triage information. Int J Prod Econ. 2019;208: 199–207. doi:10.1016/j.ijpe.2018.11.024
87	Graham B, Bond R, Quinn M, Mulvenna M. Using Data Mining to Predict Hospital Admissions From the Emergency Department. IEEE Access. 2018;6: 10458–10469. doi:10.1109/ACCESS.2018.2808843
88	Wang J, Lim CP, Creighton D, Khorsavi A, Nahavandi S, Ugon J, et al. Patient admission prediction using a pruned fuzzy min–max neural network with rule extraction. Neural Comput Appl. 2015;26: 277–289. doi:10.1007/s00521-014-1631-z
89	Sterling NW, Patzer RE, Di M, Schrager JD. Prediction of emergency department patient disposition based on natural language processing of triage notes. Int J Med Inform. 2019;129: 184–188. doi:10.1016/J.IJMEDINF.2019.06.008
90	Sushmita S, Khulbe G, Hasan A, Newman S, Ravindra P, Roy SB, et al. Predicting 30-Day Risk and Cost of “All-Cause” Hospital Readmissions. AAAI Work - Tech Rep. 2016; 453–461. Available: http://www.cms.gov/Medicare/Medicare-Fee-for-Service-
91	Xue Y, Klabjan D, Luo Y. Predicting ICU readmission using grouped physiological and medication trends. Artif Intell Med. 2019;95: 27–37. doi:10.1016/J.ARTMED.2018.08.004
92	Levin S, Toerper M, Hamrock E, Hinson JS, Barnes S, Gardner H, et al. Machine-Learning-Based Electronic Triage More Accurately Differentiates Patients With Respect to Clinical Outcomes Compared With the Emergency Severity Index. Ann Emerg Med. 2018;71: 565-574.e2. doi:10.1016/J.ANNEMERGMED.2017.08.005
93	Hao S, Wang Y, Jin B, Shin AY, Zhu C, Huang M, et al. Development, Validation and Deployment of a Real Time 30 Day Hospital Readmission Risk Assessment Tool in the Maine Healthcare Information Exchange. Salluh JI, editor. PLoS One. 2015;10: e0140271. doi:10.1371/journal.pone.0140271
94	Fialho AS, Cismondi F, Vieira SM, Reti SR, Sousa JMC, Finkelstein SN. Data mining using clinical physiology at discharge to predict ICU readmissions. Expert Syst Appl. 2012;39: 13158–13165. doi:10.1016/J.ESWA.2012.05.086
95	Choudhury A, Greene CM. Evaluating Patient Readmission Risk: A Predictive Analytics Approach. Am J Eng Appl Sci. 2018;11: 1320–1331. doi:10.3844/ajeassp.2018.1320.1331
96	Mesgarpour M, Chaussalet T, Chahed S. Ensemble Risk Model of Emergency Admissions (ERMER). Int J Med Inform. 2017;103: 65–77. doi:10.1016/j.ijmedinf.2017.04.010
97	Golmaei SN, Luo X. DeepNote-GNN: predicting hospital readmission using clinical notes and patient network. Proceedings of the 12th ACM Conference on Bioinformatics, Computational Biology, and Health Informatics. New York, NY, USA: ACM; 2021. pp. 1–9. doi:10.1145/3459930.3469547
98	Finch A, Crowell A, Chang Y-C, Parameshwarappa P, Martinez J, Horberg M. A comparison of attentional neural network architectures for modeling with electronic medical records. JAMIA Open. 2021;4. doi:10.1093/jamiaopen/ooab064
99	Gao X, Alam S, Shi P, Dexter F, Kong N. Interpretable machine learning models for hospital readmission prediction: a two-step extracted regression tree approach. BMC Med Inform Decis Mak. 2023;23: 104. doi:10.1186/s12911-023-02193-5
100	Hegselmann S, Ertmer C, Volkert T, Gottschalk A, Dugas M, Varghese J. Development and validation of an interpretable 3 day intensive care unit readmission prediction model using explainable boosting machines. Front Med. 2022;9. doi:10.3389/fmed.2022.960296
101	Michailidis P, Dimitriadou A, Papadimitriou T, Gogas P. Forecasting Hospital Readmissions with Machine Learning. Healthcare. 2022;10: 981. doi:10.3390/healthcare10060981
102	Orangi-Fard N, Akhbardeh A, Sagreiya H. Predictive Model for ICU Readmission Based on Discharge Summaries Using Machine Learning and Natural Language Processing. Informatics. 2022;9: 10. doi:10.3390/informatics9010010
103	Song J, Hobensack M, Bowles KH, McDonald M V., Cato K, Rossetti SC, et al. Clinical notes: An untapped opportunity for improving risk prediction for hospitalization and emergency department visit during home health care. J Biomed Inform. 2022;128: 104039. doi:10.1016/j.jbi.2022.104039
104	Olza A, Millán E, Rodríguez-Álvarez MX. Development and validation of predictive models for unplanned hospitalization in the Basque Country: analyzing the variability of non-deterministic algorithms. BMC Med Inform Decis Mak. 2023;23: 152. doi:10.1186/s12911-023-02226-z
105	Conilione P, Jessup R, Gust A. Novel machine learning model for predicting multiple unplanned hospitalisations. BMJ Heal Care Inf. 2023;30: e100682. doi:10.1136/bmjhci-2022-100682
106	Nazyrova N, Chaussalet TJ, Chahed S. Machine Learning Models for Predicting 30-Day Readmission of Elderly Patients Using Custom Target Encoding Approach. 2022. pp. 122–136. doi:10.1007/978-3-031-08757-8_12
107	Luo AL, Ravi A, Arvisais-Anhalt S, Muniyappa AN, Liu X, Wang S. Development and Internal Validation of an Interpretable Machine Learning Model to Predict Readmissions in a United States Healthcare System. Informatics. 2023;10: 33. doi:10.3390/informatics10020033
108	Brankovic A, Rolls D, Boyle J, Niven P, Khanna S. Identifying patients at risk of unplanned re-hospitalisation using statewide electronic health records. Sci Rep. 2022;12: 16592. doi:10.1038/s41598-022-20907-z
109	Dadabhoy FZ, Driver L, McEvoy DS, Stevens R, Rubins D, Dutta S. Prospective External Validation of a Commercial Model Predicting the Likelihood of Inpatient Admission From the Emergency Department. Ann Emerg Med. 2023;81: 738–748. doi:10.1016/j.annemergmed.2022.11.012
110	Lin C, Pan L-F, He Z-Q, Hsu S. Early prediction of 30- and 14-day all-cause unplanned readmissions. Health Informatics J. 2023;29: 146045822311646. doi:10.1177/14604582231164694
111	Liu Y, Qin S. An Interpretable Machine Learning Approach for Predicting Hospital Length of Stay and Readmission. 2022. pp. 73–85. doi:10.1007/978-3-030-95405-5_6
112	Patel D, Cheetirala SN, Raut G, Tamegue J, Kia A, Glicksberg B, et al. Predicting Adult Hospital Admission from Emergency Department Using Machine Learning: An Inclusive Gradient Boosting Model. J Clin Med. 2022;11: 6888. doi:10.3390/jcm11236888
113	de Hond AAH, Kant IMJ, Fornasa M, Cinà G, Elbers PWG, Thoral PJ, et al. Predicting Readmission or Death After Discharge From the ICU: External Validation and Retraining of a Machine Learning Model. Crit Care Med. 2023;51: 291–300. doi:10.1097/CCM.0000000000005758
114	Niu K, Pei S, Peng X, Zeng J, Zhang K. Intensive Care Unit readmission prediction with correlation enhanced multi-task learning. Comput Electr Eng. 2023;110: 108780. doi:10.1016/j.compeleceng.2023.108780
115	Witt UF, Nibe SM, Ole H, Lebech CS. A novel approach for predicting acute hospitalizations among elderly recipients of home care? A model development study. Int J Med Inform. 2022;160: 104715. doi:10.1016/j.ijmedinf.2022.104715
116	Arnal L, Pons-Suñer P, Navarro-Cerdán JR, Ruiz-Valls P, Caballero Mateos MJ, Valdivieso Martínez B, et al. Decision support through risk cost estimation in 30-day hospital unplanned readmission. Vellido A, editor. PLoS One. 2022;17: e0271331. doi:10.1371/journal.pone.0271331

## Sheet: Features
Supplementay 2: Sheet "Features" Feature-related extractions
No.	Study	No. of variables	feature selection technique(s)	Features/ features' groups	Most important features
1	Sutter, T. et al. [2021]	5561 variables	RF, LASSO	Demographics, administrative (including diagnoses) and clinical (including lab. tests)	LOS was the most predictive variable. List of feature importance for different subsets of data for both LASSO and RF is reported
2	Futoma, J. et al. [2015]	_	LRVS, RF,PLR	Demographics and administrative (including diagnoses, DRG codes for each visit)	_
3	Deschepper, M. et al. [2019]	15 with 7669 predictor variables	LR model: AIC PLR model: Lasso RF model: feature importance	Demographics, administrative including (LOS, no. of admissions, emergency, severity of illness, MDC (Major Diagnostic Categories), DRG codes, diagnoses and Procedures)	ER admission/ non-ER admission, no. of admissions in the last 365 days, age, procedure (30233J1), diagnoses codes L94,F10, Z79
4	Junqueira, A R B et al. [2019]	12 variables	Literature review for initial model, Symmetrical Uncertainty for feature selection	Demographics and administrative (including LOS, comorbidities, insurance, health services, other admission info.)	Reported 22 important feature including LOS, no. of services, medical services, surgical services
5	Baig, M. et al. [2019]	13 variables	_	Only features in LACE and PARR indexes were included	_
6	Mohanty, S D. et al. [2020]	81 variables	CatBoost feature importance	Demographics, administrative (including diagnoses, insurance and healthcare utilization), and clinical (including frailty, medications)	Feature importance was reported. No. of readmissions, discharge to rehabilitation facility, no. of diagnoses and LOS were the most important features
7	Khanna, S. et al. [2019]	49 variables	_	Demographics and clinical (including medications, lab. tests and diagnoses)	_
8	Lin, Yu-Wei et al. [2019]	389 variables	LSTM, feature ablation	Demographics and clinical (including clinical measurements over time, diagnoses)	Feature importance among chart events is reported (Glucose, HR, temp. were most important)
9	MacKay, Emily J. et al. [2021]	18 variables	_	Demographics, administrative (including diagnoses, prior claim procedure codes, DRG codes, hospitalization data at the time of admission, US census data, hospitalization data at the time of discharge)	_
10	Kulkarni, P. et al. [2016]	_	Literature, significance using LR	Demographics, administrative (including diagnoses, LOS, Charlson index score, insurance)	Patient’s medical condition upon admission and discharge, LOS, care rendered during the hospital stay, size and role of the medical facility, the type of medical insurance, and the environment into which the patient is discharged
11	Barbieri, S. et al. [2020]	23 static variable + 1290 ICD code + 586 medications + 32 vital signs. Final fully connected layer contains 25 variables	Embedding using RNN with different architecture	Demographics, clinical (including diagnoses, clinical measurements over time, procedures, medications)	Diagnoses and medication score variables (created from RNN embedding). ICD codes, medications assigned the highest score are reported.
12	He, Xue et al. [2019]*	_	_	Demographics, clinical (including functional status and diagnoses)	_
13	Venugopalan, J. et al. [2017]	87 features	Clinicians' input, mRMR, differential expression, RelieFF algorithm	Clinical (including physiological measurements, lab. tests) and administrative (including LOS, diagnoses, comorbidities)	Reported features selected from static and temporal models. Bothe models agree on renal failure and blood loss anemia as risk factors for readmission
14	Lin, C. et al. [2021]	9 variables	_	Variables included in LACE and HOSPITAL indexes	_
15	Dhalluin, T. et al. [2020]	_	For LR model: OR For GBM model: Relative influence For RF model: Gini index For NN: Garson algorithm	Demographics, administrative (including LOS, no. of admissions, diagnoses, DRG codes) and clinical data (including lab. tests, medical records, clinical notes, medication prescriptions)	Post-emergency units, no. of admissions, disease severity and comorbidities
16	Fenn, A. . et al. [2021]	196 variables	GBM feature importance	Demographics, administrative including (comorbidities , prior admissions to ED), and clinical including (vital signs, triage data, lab. tests, orders placed, and medications administered)	20 feature reported for In-admission and ICU admission.
17	Ryu, B. . et al. [2021]			Demographics and clinical including (diagnoses, medications, lab. tests, surgeries, patient and family history)
18	Zhao, P. et al. [2021]	432 variables	Multivariate LR by backward elimination	Demographics, clinical including (lab. tests, vital signs, medications, diagnoses, procedures, count of utilizations)	Reported 40 risk factors with 14 risk factors and 2 protective factors not reported in literature.
19	Wu, C. X. et al. [2021]	8 predictors for the final model	Literature review, clinicians advice followed by Multivariate LR, stepwise elimination Akaike	Demographics, administrative including (medical conditions, socioeconomics, functional scores, previous healthcare utilizations)	Age, housing status, no. of admissions last year, no. of emergency admissions last 6 month, functional status, Charlson index, no. of chronic medications
20	Holloway, J. [2019]	_	_	Demographics, administrative including (diagnoses, medications, DRG codes, serving provider codes, comorbidities, previous healthcare utilizations)	_
21	Handly, N. et al. [2015]	_	_	Demographics, administrative including (ED visits, severity index ESI, Chief Complaint)	_
22	Takahashi, Paul Y. et al. [2015]	_	GBM feature importance	Demographics, quality of life (Qol) factors, healthy behaviors, chronic diseases, BMI	Reported including age, health status, BMI, alcohol use, self-perceived health
23	Topaz, M. et al. [2020]	_	Gain ratio attribute evaluation	_	388 words/expressions identified
24	Li, Qing et al. [2020]	23 variables	Prior knowledge, Gedeon's method for variable importance	Demographics, administrative (including diagnoses, DRG codes)	Reported for RF, NN, XGBoost for both admission and discharge models
25	Flaks-Manov, N. et al. [2021]	_	_	Demographics, clinical info. from EHR, PREADM score	_
26	Ko, Michael et al. [2021]	539 variables	SHAP for feature importance	Demographics, claim data, diagnoses, payments, HOSPITAL, LACE score variables	no. of hospital admissions within the past year, no. of readmissions within the past year, and Osteoarthritis
27	Shirakawa, T. et al. [2020]	832 features	_	Demographics, clinical including (chief complaint, vital signs, medical history)	_
28	De Hond, A. et al. [2021]	_	Literature Search, consensus between 2 ED physicians, SHAP	Demographics, administrative including (urgency, complaint, disease severity, comorbidities, if lab. tests were performed)	Reported for the 3 different time points
29	Jaotombo, F. et al. [2020]	29 variables	LR, RF	Demographics, administrative including (diagnoses, severity, Charlson index, LOS, admissions in last 6 months)	At least one previous hospitalization via emergency departments 6 months before, category of disease, hospitalization via emergency department, LOS, age, severity, and type of hospital stay.
30	Panicacci, S. et al. [2018]*	1178 features	Boruta algorithm	Demographics and socioeconomics, administrative (including diagnoses, procedures, no. of admissions, LOS), medications	280 features reported including age, sex, 99 diagnoses, 58 procedures, 80 medications
31	Yang, C. et al. [2016]*	almost 2000 variables	LASSO, GBM	Demographics, administrative including (diagnoses, admission and discharge info., severity info., hospital info., previous admissions info.)	Not reported for all-cause
32	Shadmi, E. et al. [2015]	11 variables for the final model	Literature review followed by using NN and DT to make different models to guide the inclusion of associated variables	Demographics, socioeconomics, clinical including (chronic conditions, prior hospitalization factors, ED visits, diagnostic tests/images, medications)	CHF, chronic renal failure, malignancy, arrhythmia, disability, total no. of hospitalizations in the previous year, days since the last hospitalization, low BMI,
33	Maali, Y. et al. [2018]	_	Gain measure using XGBoost followed by LR	Demographics, administrative including (cumulative LOS, diagnoses, Elixhauser index), clinical including (acute care history, clinical status, pathology tests)	Previous history of healthcare utilization, urgency of the index admission, old age, comorbidities related to cancer, psychosis, and drug-abuse, abnormal pathology results at discharge, and being unmarried and a public patient
34	Jamei, M. et al. [2017]	1,667 variables	Trying different threshold of features and measuring the impact on the total AUC	Demographics, socioeconomics, administrative including (chief complaint, procedures, insurance, LOS, utilization history), clinical including (medications, lab. tests, vital signs, comorbidities)	Reported top 10 features. Including, visits in the past 12, 6, and 3 months, Charlson index and some comorbidities.
35	Peck, Jordan S. et al. [2012]	6 variables	Significance	Demographics, administrative including (chief complaint, provider, designation (ED or fast track), arrival mode, triage info.)	Designation, chief complaint, age, mode of arrival
36	Hong, Woo Suk et al. [2018]	971 variables,	All variables were used in the initial model. Then, XGBoost info. gain metric were used to create low-dimensional model and test it.	Demographics, administrative including (triage info., chief complaint, hospital usage statistics), clinical including (medical history, medications, vital signs, lab. tests)	ESI level, age, gender, marital status, employment status, insurance status, race, ethnicity, primary language, religion, no. of ED visits within 1 year, no. of admissions within 1 year, disposition of the previous ED visit, total no. of prior surgeries or procedures, and outpatient medication counts by therapeutic category
37	Leegon, J. et al. [2005]	9 variables for the final model	_	Mostly administrative	Age, time of registration, mode of arrival, ICD-9 codes, chief complaint, acuity level, consult type, presence of lab. tests or radiology
38	Mowbray, F. et al. [2020]	27 variables	Accuracy based feature importance for all models. For RF model info. gain was used.	Demographics, administrative including (publicly fund support), clinical including (ED variables included in interRAI assessment tool, ED admissions, ability to manage alone, traumatic injury, acuity and others)	Home intravenous therapy, time of ED presentation, a requirement for formal support services, independence in walking, and the presence of an un-stable medical condition
39	Jones, A. et al. [2018]	120 variables in the final hospital admission model	Correlation, Accuracy based feature selection	RAI-HC predictors (including demographics, administrative, clinical predictors)	_
40	Wang, H. et al. [2018]	_	CNN for feature selection	Demographics, clinical including (vital signs, lab. tests)	_
41	Yu, K. et al. [2020]	6000 for the initial model after one hot encoding	Correlation based approach for non-code variables. For coded variables (ex. ICD) 6 methods were used (no. of codes, ICD-based clustering, Relief algorithm, Wrapper with forward selection, LASSO and sparse Bayesian)	Demographics, administrative, clinical variables	_
42	Tse Lin Ho, E. et al. [2017]	_	_	Demographics, socioeconomics, clinical including (diagnoses, lab. tests, primary care visits)	Age, previous hospitalization, patients with diabetes, cardiac and hepatic conditions
43	Yu, S. et al. [2015]	Mentioned for each of the 3 hospitals	Forward feature selection	Demographics, administrative, clinical measurements	_
44	Rahimian, F. et al. [2018]	58, 80, 121 for different data models (Models were trained on each data variables separately)	Used Qadmission model (a previous prediction model) as a starting point. Then , extended the variable selection with other clinical and temporal variables	Demographics, administrative including (use of care, diagnoses), clinical including (diagnostics), lifestyle	For the most complete data model, GBM model showed that no. and duration of consultation, age, time since last admission and consultation, lab. tests
45	Zhang, X. et al. [2017]	_	Chi-square test followed by PCA to extract 48 components by NLP	Demographics, administrative and clinical	Age, gender, arrival mode, arrival time, acuity level, initial vital signs
46	Lee, J T. et al. [2021]	10 variables	Statistical analysis and physician experience	Demographics, clinical including (vital signs, triage info., chief complaints, medical history)	_
47	Lo, Yu-Tai et al. [2021]	70 variables	CatBoost feature importance	Demographics, administrative including (health care utilization 6 months before admission, diagnoses 1 year before admission, health care utilization during admission) clinical including (overall comorbidities and functional evaluation, , lab. tests just before discharge)	21 features reported, including lab. tests, vital signs, drugs, diagnoses, etc.
48	Dowzicky, P. et al. [2018]*	13 features	_	_	Days from last admission, admission from facility, use of insulin or anticoagulation
49	Huo, Z. et al. [2019]	971 variables	K-sparse embedding followed by feature importance by XGBoost	Demographics, clinical including (triage info., chief complaint, past medical history, medications, vital signs, lab. tests, medical images/EKG)	Top 20 features for 2 different cohorts of patients extracted by t-SNE are reported
50	Ratnovsky, A. et al. [2021]	9 variables for the final model	Panel experts and a previous study	Mostly administrative	Age, reason for arrival, triage level, means of arrival (ambulance/independently), ED unit, and whether the patient required consultation, CT, x-ray, and/or ultrasound.
51	Lucini, Filipe R. et al. [2017]	2,330,813 features extracted from text reduced to 1,538,956 after feature selection	Chi-square and F-values after tokenizing the text	_	Most predictive features for admission were terms related to symptoms such as edema
52	Walsh, C. et al. [2014]	252 initial features	Domain expert followed by L1-reguarized logistic regression, 52 features were selected	Demographics, administrative including (utilization history, diagnoses), clinical including (lab. tests, clinical notes)	_
53	Rendell, K. et al. [2019]	11 features	Manual, correlation based, info. gain, wrapper based method	Demographics, administrative including (mode and time of arrival, ED visit within 7 days, admission within the previous 30 days, chief complaint)	Triage category, arrival by ambulance, age, previous admissions
54	Schiltz, Nicholas K. et al. [2020]	_	RF feature importance, CART to identify comorbidities associated to readmission	Demographics, administrative including (comorbidities), daily instrumental activities	Instrumental daily living activities, activities of daily living, age, diabetes, etc. 25 features were reported
55	Chandra, A. et al. [2019]	17 variables	GBM feature importance	Demographics, administrative including (comorbidities, prior use of healthcare), clinical including (measurements during admissions)	LOS, abnormal lab. tests, need for intensive care, no. of ED and hospital visits in the preceding 6 months, comorbidity status
56	Spangler, D. et al. [2019]	41 variables reported	GBM feature importance	Demographics, clinical including (calls' operational characteristics, call clinical characteristics, vital signs, patient history, medications, procedures conducted, chief complaint)	Reported 15 important variable. Oxygen administrated, age, SpO2, systolic blood pressure were the most important features
57	Taylor, Richard A. et al. [2018]*	972 variables	XGBoost feature importance	Demographics, clinical including (triage evaluation, chief complaint, medical history, medications, vital signs, lab. Tests)	_
58	Artetxe, A. et al. [2017]	_	_	Demographics, administrative data, clinical including (health status, chief complaint)	_
59	Raita, Y. et al. [2018]	23 variables	Feature importance RF and GBM	Demographics, clinical including (vital signs, chief complaints, comorbidities)	Reported 15 important feature. The most important were age, ambulance use, systolic BP, diastolic BP, pulse rate and respiratory rate for RF. For GBM age, ambulance use, respiratory, pulse rates and O2 saturation.
60	Hilton, C. Beau . et al. [2020]	8 categories	_	Demographics, clinical, administrative variables	Primary diagnosis, days between the current admission and the previous discharge, no. of past admissions, LOS, total emergency department visits in the past 6 months, no. of reported comorbidities, admission source, discharge disposition, BMI on admission and discharge
61	Otles, E. et al. [2016] ABSTRACT	682 features	_	Demographics, clinical including (vital signs, chief complaint history, state of ED)	_
62	Li, Jiexun. et al. [2009]	_	_	Demographics, administrative including (including CC, shift of the day, acuity of arrival)	_
63	Aphinyanaphongs, Y. et al. [2016] ABSTRACT	_	_	Only medications administration record	_
64	Redfern, OC. et al. [2019] ABSTRACT	15	_	Clinical (including 7 vital signs and 7 lab. tests), gender	_
65	Boggan, Joel C. et al. [2019] ABSTRACT	_	_	_	_
66	Lorenzana, A. et al. [2016] ABSTRACT	_	Chi-square to choose words associated with hospitalization	_	_
67	Assaf R. et al. [2020]	_	_	Clinical including (vital signs, diagnoses), gender	_
68	Yao, Li-Hung et al. [2020]	_	_	Demographics, administrative including (residence, arrival method and time, insurance), clinical including (vital signs , triage info., pain level)	_
69	Zebin, T. et al. [2019]	48 variables	After processing the data with LSTM a CNN layer is used to filter the important feature and feed them to a decision layer	Demographics, clinical including (diagnoses, measurements (BP, HR, Glucose, Respiratory rate, PH, temp., weight and hight)	_
70	Wee, An Ta et al. [2018]	_	Literature review, clinicians input, GBM	Sociodemographic, administrative, clinical	Top 20 feature from GBM model are reported
71	Curto, S. et al.[2016]	7 variables	Based on previous study feature selection	Clinical including (HR, temp., platelets, BP, oxygen saturation, lactic acid, creatinine)	_
72	Teo, K. et al. [2020]	NLP	_	_	_
73	Pakbin, A. et al.[2018]	2,344 variables	ICD codes were grouped to the higher levels to reduce sparsity	Demographics, clinical including (lab. tests, diagnoses, other time-series features)	Top 10 features by XGBoost reported (LOS, HR, mechanical ventilation, some ICD codes and Respiratory rate)
74	Pitoglou, S. et al. [2018]	7 variables	Only administrative variables, no medical variables used	Demographics, administrative including (LOS in current admission, ICU admission, no. of admissions, cumulative LOS , cumulative ICU stay days)	_
75	Arnold, D. et al. [2019]	_	RF feature importance	Demographics, administrative, clinical including (diagnoses, medications, lab. tests, utilization)	_
76	Marafino B. et al. [2020]	_	_	Demographics, mostly administrative including (diagnoses codes, insurance info.)	_
77	Li, Zhiheng et al. [2019]	NLP (22,405 vectors)	Used NLP, with Bag-of-words, Bag- of-CUIs (from Unified medical language system UMLS) to vectorize the text	_	_
78	Feretzakis, G. et al. [2021]	18 variables	_	Mostly clinical including many lab. tests (biomarkers and diagnostic tests)	_
79	De Boer, J. [2019] (Thesis)	54 feature after feature selection	Literature search, RF, GBM feature importance, LR	Administrative data including diagnoses	Reported
80	Kwetczer, Louise A. [2020] (Thesis)	172 features	Univariate analysis (filter method) then RFE using LR (wrapper method)	Demographics, mostly clinical including (vital signs, diagnoses, radiology, lab. tests, medications, procedures)	_
81	Fernandes, M. et al. [2020]	_	_	Demographics, administrative including (triage priority, mode of arrival, disabilities, time of triage, ED visits), clinical including (vital signs, chief complaint, glycemia levels, Glasgow coma scale(GCS), medication prescription, and type of tests prescribed)	Heart rate, pulse oximetry, respiratory rate and systolic blood pressure (top 28 features for US datasetand 43 top features for Portugal dataset are reported)
82	Eckert, C. et al. [2019]	54 variables (first dataset)/ 62 for revised dataset	Literature review, experts' input + PCA	Sociodemographic, administrative (admissions, comorbidities, health care utilization elements), clinical (vital signs, certain lab. tests, pharmaceutical details)	_
83	Jones, Christine D. et al. [2019]	53 for initial model	Backward elimination/GBM	Demographics, mostly administrative including (LOS, no. of admissions, primary diagnosis, eligibility for Medicare)	7 variables: Elixhauser comorbidity index, LOS, urinary catheter presence, patient status), ≥2 hospitalizations in prior year, pressure injury risk, surgical wound.
84	Jiang, S. et al. [2018]	21 features	Initial feature based on domain experts and relevant studies. Developed a novel feature selection algorithm EMOBPSO-GLS	Demographics, socioeconomics, mostly administrative	List of features reported
85	Tong, L. et al. [2016]	273 features	Stepwise LR, LASSO, AdaBoost	Demographics, administrative including (LOS, no. of ED last year), clinical including (vital signs)	_
86	Ozgur, A. et al. [2019]	8 variables	LR, RF, XGBoost, NN	Demographics, administrative including (ED triage info., date of visit, mode of arrival, primary diagnosis, flu-season, Influenza like illness and acuity level after triage process)	Reported for each algorithm. All algorithms agree on age, acuity and arrival mode were most important
87	Graham, B. et al. [2018]	8 variables	Previous literature, Chi-squared and ANOVA	Demographics, administrative variables including (hospital site, date and time of attendance, arrival mode, care group, triage info. and previous admissions to the hospital within the last week, month, or year)	Age, Manchester triage, transported by an ambulance among other variables were more associated with admission
88	Wang, Jin et al. [2015]	10 variables	_	Demographics, administrative including (compensable, arrival mode, triage category, service type, week no., ED queue duration, ED service duration)	_
89	Sterling, Nicholas et al.[2019]	200 features	PCA for dimension reduction of bag-of-words	_	_
90	Sushmit, S. et al.[2016]	15 features+3 additional features for cost model (out of 214 features in the raw data)	forward stepwise regression,	Demographics, mostly administrative including (care provider, billing)
91	Xue, Y. et al. [2019]	76 variables	Frequent pattern mining to select the most frequent subgraph trends	Clinical including (physiological measurements, medications)	Reported, including hemoglobin, RBCs, Hematocrit, Mg, Lactate
92	Levin, S. [2018]	18 variables	LASSO, RF	Demographics, mostly clinical including (vital signs, chief complaint, medical history)	Reported for each outcome
93	Hao, S. [2015]	2000 for final model	Variance minimization criteria, Increase of Mean Square Error (MSE)	Demographics, mostly clinical including (radiology, chronic diseases, diagnoses, lab. tests, outpatient medications)	Reported for each sub cohort
94	Fialho, A.S. et al. [2012]	_	Tree based feature selection (sequential forward and backward feature selection)	Clinical including physiological measurements only	Mean heart rate, mean temperature, mean platelets, mean non-invasive arterial blood pressure (mean), mean spO2, and mean lactic acid
95	Choudhury, A. et al. [2018]	55 variables	Boruta algorithm, stepwise regression	Demographics, mostly administrative including (diagnoses, admission source, discharge disposition, LOS)	Reported for both methods. Both agreed on no. of medications, no. of procedures, no. of emergencies, no. of outpatients, no. of inpatients and no. of diagnosis.
96	Mesgarpour, M. [2017]	738 initial and 100 selected variables for the final model	RF importance, SVM importance ranking, BPM forward selection	Demographics, administrative, clinical	Reported
97	Golmaei, SN et al. [2021]	768 (vector size)	Aggragte similar features to build a patient network	Demographics, clinical info. from EHR	_
98	Finch, A et al. [2021]	16 dimensions	_	Demographics, adminstrative including (diagnoses, surgical procedures), clinical including (medications, and lab. tests)	_
99	Gao, XQ et al. [2023]	_	_	Demographics, Adminstrative including (LOS, insurance class, admission source, discharge location, medical specialty,Charlson score, ICU admission; whether surgical operations were performed; and the number of transfers between ICU and general wards)	Age, Charlson score, LOS in other variables reported
100	Hegselmann, S et al. [2022]	67 variables	Feature imporatnce	Clinical features (vital signs, lab. tests)	Age, drugs for constipation, Blood volume (All imporatant features reported)
101	Michailidis, P et al. [2022]	24 variables	Feature imporatnce	Demographics, administrative (including diagnoses, LOS), clinical (including lab. test)	Diagnoses on admission and discharge, clinic's occupation rate
102	Orangi-Fard, N et al. [2022]	3000 vector features	SVM	Demographics, Clinical (disharge summaries)	825 long vector of words
103	Song, JY et al. [2022]	99 variables	t-test, Pearson corr., LASSO	Demographics, administartive (diagnoses, LOS), clinical (sensory status, vital signs)	_
104	Olza, A et al. [2023]	_	Domain expert	Demographics, administartive (including diagnoses, medication groups)	specific morbidities reported
105	Conilione, P et al. [2023]	18 variables	Feature importance, SHAP	Dempgraphics, adminstative (including diagnoses, LOS)	Reported inclusind some socioeconomic and morbidities variables
106	Nazyrova, N et al. [2022]	68	Feature importance	Demographics, administartive (including diagnoses, medication groups)	LOS, Drug count, age in many other reporeted
107	Luo, AL et al. [2023]	37 raw features	Domain experts, feature importance	Demographics, clinical (lab. tests) and administrative (no. Admissions, discharge position)	Days since last admission, discharge department, and inpatient length of stay
108	Brankovic, A et al. [2022]	Reported all variables in supp.	Feature importance, LASSO	Dempgraphics, administartive (LOS, no. of admissions, DRG), clinical (lab. tests, vitals)	age, ED presentations, previous inpatient stay count, number of unique patient tests, stay count and LOS
109	Dadabhoy, FZ et al. [2023]	6 variables	_	Demographics, administative (including ESI)	_
110	Lin, CH et al. [2023]	30 variables	Feature importance	Demographics, administative (including LOS, no. Admissions, Charlson index)	Repoted
111	Liu, YX et al. [2022]	21 variables	Feature importance	Demographics, administative (including LOS, arrival mode, ward)	Repoted
112	Patel, D et al. [2022]	38 variables	Feature importance	Demographics, clinical (including vital signs, lab. tests)	Repoted
113	De Hond, A et al. [2023]	Reported all variables in supp.	_	Demographics, administrative (including LOS, type of admission), clinical (including vital signs and lab. tests)	_
114	Niu, K et al. [2023]	1929 variable	_	Demographics, administrative (including diagnoses), clinical (including vital signs and medications)	_
115	Witt, UF et al. [2022]	40 variables	Forward selection	Demographics, administartive (Charlson, triage level)	Reported
116	L. Arnal et al. [2022]	200 variables	Pearson correlation, variance	Demographics, administartive (hospital visits, diagnoses, comorbiditites, LOS), clinical (Lab. tests, medications)	Reported
_	Not mentioned
The reviewed studies
1	Sutter T, Roth JA, Chin-Cheong K, Hug BL, Vogt JE. A comparison of general and disease-specific machine learning models for the prediction of unplanned hospital readmissions. J Am Med INFORMATICS Assoc. 2021;28: 868–873. doi:10.1093/jamia/ocaa299
2	Futoma J, Morris J, Lucas J. A comparison of models for predicting early hospital readmissions. J Biomed Inform. 2015;56: 229–238. doi:10.1016/j.jbi.2015.05.016
3	Deschepper M, Eeckloo K, Vogelaers D, Waegeman W. A hospital wide predictive model for unplanned readmission using hierarchical ICD data. Comput Methods Programs Biomed. 2019;173: 177–183. doi:10.1016/j.cmpb.2019.02.007
4	Junqueira ARB, Mirza F, Baig MM. A machine learning model for predicting ICU readmissions and key risk factors: analysis from a longitudinal health records. Health Technol (Berl). 2019;9: 297–309. doi:http://dx.doi.org/10.1007/s12553-019-00329-0
5	Baig MM, Hua N, Zhang E, Robinson R, Spyker A, Armstrong D, et al. A machine learning model for predicting risk of hospital readmission within 30 days of discharge: validated with LACE index and patient at risk of hospital readmission (PARR) model. Med Biol Eng Comput. 2020;58: 1459–1466. doi:10.1007/s11517-020-02165-1
6	Mohanty SD, Lekan D, McCoy TP, Jenkins M, Manda P. A multi-modal machine learning approach towards predicting patient readmission. Park T, Cho YR, Hu X, Yoo I, Woo HG, Wang J, et al., editors. 2020 IEEE INTERNATIONAL CONFERENCE ON BIOINFORMATICS AND BIOMEDICINE. Univ North Carolina Greensboro, Dept Comp Sci, Greensboro, NC 27412 USA; 2020. pp. 2027–2035. doi:10.1109/BIBM49941.2020.9313588
7	Khanna S, Rolls DA, Boyle J, Xie Y, Jayasena R, Hibbert M, et al. A risk stratification tool for hospitalisation in Australia using primary care data. Sci Rep. 2019;9. doi:10.1038/s41598-019-41383-y
8	Yu-Wei L, Zhou Y, Faghri F, Shaw MJ, Campbell RH. Analysis and Prediction of Unplanned Intensive Care Unit Readmission using Recurrent Neural Networks with Long Short-Term Memory. BioRxiv. Cold Spring Harbor: Cold Spring Harbor Laboratory Press; 2018. doi:http://dx.doi.org/10.1101/385518
9	MacKay EJ, Stubna MD, Chivers C, Draugelis ME, Hanson WJ, Desai ND, et al. Application of machine learning approaches to administrative claims data to predict clinical outcomes in medical and surgical patient populations. PLoS One. 2021;16: e0252585. doi:10.1371/journal.pone.0252585
10	Kulkarni P, Smith L, Woeltje K, Smith LD, Woeltje KF. Assessing risk of hospital readmissions for improving medical practice. Health Care Manag Sci. 2016;19: 291–299. doi:10.1007/s10729-015-9323-5
11	Barbieri S, Kemp J, Perez-Concha O, Kotwal S, Gallagher M, Ritchie A, et al. Benchmarking Deep Learning Architectures for Predicting Readmission to the ICU and Describing Patients-at-Risk. Sci Rep. 2020;10: 1111. doi:10.1038/s41598-020-58053-z
12	He X, Gual N, Gavaldà R, Inzitari M. Big Data for the stratification of readmission risk after hospital discharge of older adults with complex conditions. Int J Integr Care. 2019;19: 1–2. doi:10.5334/ijic.s3224
13	Venugopalan J, Chanani N, Maher K, Wang MD. Combination of static and temporal data analysis to predict mortality and readmission in the intensive care. Annu Int Conf IEEE Eng Med Biol Soc IEEE Eng Med Biol Soc Annu Int Conf. 2017;2017: 2570–2573. doi:10.1109/EMBC.2017.8037382
14	Lin C, Hsu S, Lu H-F, Pan L-F, Yan Y-H. Comparison of Back-Propagation Neural Network, LACE Index and HOSPITAL Score in Predicting All-Cause Risk of 30-Day Readmission. Risk Manag Healthc Policy. 2021;14: 3853–3864. doi:10.2147/RMHP.S318806
15	Dhalluin T, BANNAY A, Lemordant P, Sylvestre E, Chazard E, Cuggia M, et al. Comparison of Unplanned 30-Day Readmission Prediction Models, Based on Hospital Warehouse and Demographic Data...30th Medical Informatics Europe Conference. Stud Heal Technol Informatics. 2020;270: 547–551. doi:10.3233/SHTI200220
16	Fenn A, Davis C, Buckland DM, Kapadia N, Nichols M, Gao M, et al. Development and Validation of Machine Learning Models to Predict Admission From Emergency Department to Inpatient and Intensive Care Units. Ann Emerg Med. 2021;78: 290–302. doi:10.1016/j.annemergmed.2021.02.029
17	Ryu B, Yoo S, Kim S, Choi J. Development of Prediction Models for Unplanned Hospital Readmission within 30 Days Based on Common Data Model: A Feasibility Study. Methods Inf Med. 2021. doi:10.1055/s-0041-1735166
18	Zhao P, Yoo I, Naqvi SH. Early Prediction of Unplanned 30-Day Hospital Readmission: Model Development and Retrospective Data Analysis. JMIR Med Inf 2021;9(3)e16306 https//medinform.jmir.org/2021/3/e16306. 2021;9: e16306. doi:10.2196/16306
19	Wu CX, Suresh E, Phng FWL, Tai KP, Pakdeethai J, D’souza JLA, et al. Effect of a Real-Time Risk Score on 30-day Readmission Reduction in Singapore. Appl Clin Inform. 2021;12: 372–382. doi:10.1055/S-0041-1726422/ID/OR200228RA-71
20	Holloway J, Neely C, Yuan X, Zhang Y, Ouyang J, Cantrell D, et al. Evaluating the performance of a predictive modeling approach to identifying members at high-risk of hospitalization. J Med Econ. 2020;23: 228–234. doi:10.1080/13696998.2019.1666854
21	Handly N, Thompson DA, Li J, Chuirazzi DM, Venkat A. Evaluation of a hospital admission prediction model adding coded chief complaint data using neural network methodology. Eur J Emerg Med. 2015;22: 87–91. doi:10.1097/MEJ.0000000000000126
22	Takahashi PY, Ryu E, Olson JE, Winkler EM, Hathcock MA, Gupta R, et al. Health behaviors and quality of life predictors for risk of hospitalization in an electronic health record-linked biobank. Int J Gen Med. 2015;8: 247–254. doi:10.2147/IJGM.S85473
23	Topaz M, Woo K, Ryvicker M, Zolnoori M, Cato K. Home Healthcare Clinical Notes Predict Patient Hospitalization and Emergency Department Visits. Nurs Res. 2020;69: 448–454. doi:10.1097/NNR.0000000000000470
24	Li Q, Yao X, Échevin D. How Good Is Machine Learning in Predicting All-Cause 30-Day Hospital Readmission? Evidence From Administrative Data. Value Heal J Int Soc Pharmacoeconomics Outcomes Res. 2020;23: 1307–1315. doi:10.1016/j.jval.2020.06.009
25	Flaks-Manov N, Shadmi E, Yahalom R, Perry-Mezre H, Balicer R, Srulovici E. Identification of elderly patients at-risk for 30-day readmission: clinical insight beyond big data prediction. J Nurs Manag. 2021. doi:10.1111/jonm.13495
26	Ko M, Chen E, Agrawal A, Rajpurkar P, Avati A, Ng A, et al. Improving hospital readmission prediction using individualized utility analysis. J Biomed Inform. 2021;119: 103826. doi:10.1016/j.jbi.2021.103826
27	Shirakawa T, Sonoo T, Ogura K, Fujimori R, Hara K, Goto T, et al. Institution-Specific Machine Learning Models for Prehospital Assessment to Predict Hospital Admission: Prediction Model Development Study. JMIR Med INFORMATICS. 2020;8. doi:10.2196/20324
28	Schinkelshoek L, De Hond A, Steyerberg E, Raven W, De Groot B, Gaakeer M, et al. Machine learning for developing a prediction model of hospital admission of emergency department patients: Hype or hope? Int J Med Inform. 2021;152: 104496. doi:http://dx.doi.org/10.1016/j.ijmedinf.2021.104496
29	Jaotombo F, Pauly V, Auquier P, Orleans V, Boucekine M, Fond G, et al. Machine-learning prediction of unplanned 30-day rehospitalization using the French hospital medico-administrative database. Medicine (Baltimore). 2020;99: e22361. doi:10.1097/MD.0000000000022361
30	Panicacci S, Donati M, Fanucci L, Bellini I, Profili F, Francesconi P. Population Health Management exploiting Machine Learning Algorithms to identify High-Risk Patients. Hollmen J, McGregor C, Soda P, Kane B, editors. 2018 31ST IEEE INTERNATIONAL SYMPOSIUM ON COMPUTER-BASED MEDICAL SYSTEMS (CBMS 2018). Univ Pisa, Dept Informat Engn, Pisa, Italy; 2018. pp. 298–303. doi:10.1109/CBMS.2018.00059
31	Yang CL, Delcher C, Shenkman E, Ranka S, IEEE. Predicting 30-Day All-Cause Readmissions from Hospital Inpatient Discharge Data. 2016 IEEE 18TH INTERNATIONAL CONFERENCE ON E-HEALTH NETWORKING, APPLICATIONS AND SERVICES (HEALTHCOM). Univ Florida, Dept Comp & Informat Sci & Engn, Gainesville, FL 32611 USA; 2016. pp. 188–193.
32	Shadmi E, Flaks-Manov N, Hoshen M, Goldman O, Bitterman H, Balicer RD. Predicting 30-day readmissions with preadmission electronic health record data. Med Care. 2015;53: 283–289. doi:10.1097/MLR.0000000000000315
33	Maali Y, Perez-Concha O, Coiera E, Roffe D, Day RO, Gallego B. Predicting 7-day, 30-day and 60-day all-cause unplanned readmission: a case study of a Sydney hospital. BMC Med Informatics Decis Mak. 2018;18: 1-N.PAG. doi:10.1186/s12911-017-0580-8
34	Jamei M, Nisnevich A, Wetchler E, Sudat S, Liu E. Predicting all-cause risk of 30-day hospital readmission using artificial neural networks. PLoS One. 2017;12: e0181173. doi:10.1371/journal.pone.0181173
35	Peck JS, Benneyan JC, Nightingale DJ, Gaehde SA. Predicting emergency department inpatient admissions to improve same-day patient flow. Acad Emerg Med Off J Soc Acad Emerg Med. 2012;19: E1045-54. doi:10.1111/j.1553-2712.2012.01435.x
36	Hong WS, Haimovich AD, Taylor RA. Predicting hospital admission at emergency department triage using machine learning. PLoS One. 2018;13: e0201016. doi:10.1371/journal.pone.0201016
37	Leegon J, Jones I, Lanaghan K, Aronsky D. Predicting hospital admission for Emergency Department patients using a Bayesian network. AMIA . Annu Symp proceedings AMIA Symp. 2005;2005: 1022.
38	Mowbray F, Zargoush M, Jones A, de Wit K, Costa A. Predicting hospital admission for older emergency department patients: Insights from machine learning. Int J Med Inform. 2020;140. doi:10.1016/j.ijmedinf.2020.104163
39	Jones A, Costa AP, Pesevski A, McNicholas PD. Predicting hospital and emergency department utilization among community-dwelling older adults: Statistical and machine learning approaches. PLoS One. 2018;13: e0206662. doi:10.1371/journal.pone.0206662
40	Wang H, Cui Z, Chen Y, Avidan M, Abdallah A Ben, Kronzer A. Predicting Hospital Readmission via Cost-Sensitive Deep Learning. IEEE/ACM Trans Comput Biol Bioinforma. 2018;15: 1968–1978. doi:10.1109/TCBB.2018.2827029
41	Yu K, Xie X. Predicting Hospital Readmission: A Joint Ensemble-Learning Model. IEEE J Biomed Heal Informatics. 2020;24: 447–456. doi:10.1109/JBHI.2019.2938995
42	Tse Lin Ho E, En-Howe Tan I, Lee I, Yubai Wu P, Chong HF. Predicting Readmission at Early Hospitalization Using Electronic Health Data: A Customized Model Development. International Journal of Integrated Care (IJIC). SingHealth Regional Health System, Singapore: Ubiquity Press; 2017. pp. 1–2. doi:10.5334/ijic.3826
43	Yu S, Farooq F, van Esbroeck A, Fung G, Anand V, Krishnapuram B. Predicting readmission risk with institution-specific prediction models. Artif Intell Med. 2015;65: 89–96. doi:10.1016/j.artmed.2015.08.005
44	Rahimian F, Salimi-Khorshidi G, Payberah AH, Tran J, Ayala Solares R, Raimondi F, et al. Predicting the risk of emergency admission with machine learning: Development and validation using linked electronic health records. PLoS Med. 2018;15: e1002695. doi:10.1371/journal.pmed.1002695
45	Zhang X, Kim J, Patzer RE, Pitts SR, Patzer A, Schrager JD. Prediction of Emergency Department Hospital Admission Based on Natural Language Processing and Neural Networks. Methods Inf Med. 2017;56: 377–389. doi:10.3414/ME17-01-0024
46	Lee JT, Hsieh CC, Lin CH, Lin YJ, Kao CY. Prediction of hospitalization using artificial intelligence for urgent patients in the emergency department. Sci Rep. 2021;11. doi:10.1038/s41598-021-98961-2
47	Lo Y-T, Liao JC-H, Chen M-H, Chang C-M, Li C-T. Predictive modeling for 14-day unplanned hospital readmission risk by using machine learning algorithms. BMC Med Inform Decis Mak. 2021;21: 288. doi:10.1186/s12911-021-01639-y
48	Dowzicky P, Hanna E, Berger I, Colbert-Mack L, Wirtalla C, Raper SE, et al. Readmission Risk Assessment Using Random Forest Modeling in an Acute Care Hospital System. J Am Coll Surg. 2018;227: S161–S162. doi:10.1016/j.jamcollsurg.2018.07.343
49	Huo Z, Sundararajhan H, Hurley NC, Haimovich A, Taylor RA, Mortazavi BJ. Sparse Embedding for Interpretable Hospital Admission Prediction. Annu Int Conf IEEE Eng Med Biol Soc IEEE Eng Med Biol Soc Annu Int Conf. 2019;2019: 3438–3441. doi:10.1109/EMBC.2019.8856800
50	Ratnovsky A, Rozenes S, Bloch E, Halpern P. Statistical learning methodologies and admission prediction in an emergency department. Australas Emerg CARE. 2020;24: 241–247. doi:10.1016/j.auec.2020.11.004
51	Lucini FR, Fogliatto FS, da Silveira GJC, Neyeloff JL, Anzanello MJ, Kuchenbecker R de S, et al. Text mining approach to predict hospital admissions using early medical records from the emergency department. Int J Med Inform. 2017;100: 1–8. doi:10.1016/j.ijmedinf.2017.01.001
52	Walsh C, Hripcsak G. The effects of data sources, cohort selection, and outcome definition on a predictive model of risk of thirty-day hospital readmissions. J Biomed Inform. 2014;52: 418–426. doi:10.1016/j.jbi.2014.08.006
53	Rendell K, Koprinska I, Kyme A, Ebker‐White AA, Dinh MM. The Sydney Triage to Admission Risk Tool (START2) using machine learning techniques to support disposition decision‐making. Emerg Med Australas. 2019;31: 429–435. doi:10.1111/1742-6723.13199
54	Schiltz NK, Dolansky MA, Warner DF, Stange KC, Gravenstein S, Koroukian SM, et al. Impact of Instrumental Activities of Daily Living Limitations on Hospital Readmission: an Observational Study Using Machine Learning. J Gen Intern Med. 2020;35: 2865–2872. doi:http://dx.doi.org/10.1007/s11606-020-05982-0
55	Chandra A, Rahman PA, Sneve A, McCoy RG, Thorsteinsdottir B, Chaudhry R, et al. Risk of 30-Day Hospital Readmission Among Patients Discharged to Skilled Nursing Facilities: Development and Validation of a Risk-Prediction Model. J Am Med Dir Assoc. 2019;20: 444-450.e2. doi:10.1016/j.jamda.2019.01.137
56	Spangler D, Hermansson T, Smekal D, Blomberg H. A validation of machine learning-based risk scores in the prehospital setting. PLoS One. 2019;14: e0226518. doi:10.1371/journal.pone.0226518
57	Taylor RA, Hong WS, Haimovich A. Augmented triage for emergency department patients using gradient boosting and deep learning. Acad Emerg Med. 2018;25: S194. doi:http://dx.doi.org/10.1111/acem.13424
58	Artetxe A, Grana M, Beristain A, Rios S. Emergency Department Readmission Risk Prediction: A Case Study in Chile. Vicente JMF, AlvarezSanchez JR, Lopez F, Moreo JT, Adeli H, editors. BIOMEDICAL APPLICATIONS BASED ON NATURAL AND ARTIFICIAL COMPUTING, PT II. Vicomtech IK4 Res Ctr, Mikeletegi Pasealekua 57, San Sebastian 20009, Spain; 2017. pp. 11–20. doi:10.1007/978-3-319-59773-7_2
59	Raita Y, Goto T, Faridi MK, Brown DFM, Camargo CAJ, Hasegawa K. Emergency department triage prediction of clinical outcomes using machine learning models. Crit Care. 2019;23: 64. doi:10.1186/s13054-019-2351-7
60	Hilton CB, Milinovich A, Felix C, Vakharia N, Crone T, Donovan C, et al. Personalized predictions of patient outcomes during and after hospitalization using artificial intelligence. NPJ Digit Med. 2020;3: 1–8. doi:10.1038/s41746-020-0249-z
61	Otles E, McLay LA, Gorski JK, Patterson BW. Forecasting emergency department patient admissions utilizing machine learning. Acad Emerg Med. 2016;23: S90. doi:http://dx.doi.org/10.1111/acem.12974
62	Li J, Guo L, Handly N. Hospital admission prediction using pre-hospital variables. 2009 IEEE International Conference on Bioinformatics and Biomedicine, BIBM 2009. 2009. pp. 283–286. doi:10.1109/BIBM.2009.45
63	Aphinyanaphongs Y, Liang Y, Theobald J, Grover H, Swartz JL. Models to predict hospital admission from the emergency department through the sole use of the medication administration record. Acad Emerg Med. 2016;23: S116. doi:http://dx.doi.org/10.1111/acem.12974
64	Redfern OC, Watkinson PJ, Pimentel MA, Clifton DA, Tarassenko L, Prytherch D, et al. Predicting unplanned admissions to intensive care: Development and validation of a machine learning model. Intensive Care Med Exp. 2019;7. doi:http://dx.doi.org/10.1186/s40635-019-0265-y
65	Boggan JC, Schulteis RD, Simel DL, Lucas JE. Use of a natural language processing algorithm to predict readmissions at a veterans affairs hospital. J Gen Intern Med. 2019;34: S396–S397. doi:http://dx.doi.org/10.1007/11606.1525-1497
66	Lorenzana A, Tyagi M, Wang QC, Chawla R, Nigam S. Using text notes from call center data to predict hospitalization. Value Heal. 2016;19: A87. Available: http://ovidsp.ovid.com/ovidweb.cgi?T=JS&PAGE=reference&D=emed17&NEWS=N&AN=72311155
67	Jayousi, Rashid; Assaf R. 30-day Hospital Readmission Prediction using MIMIC Data. The Institute of Electrical and Electronics Engineers, Inc. (IEEE) Conference Proceedings. Al-Quds University,Jerusalem,Palestine: The Institute of Electrical and Electronics Engineers, Inc. (IEEE); 2020. pp. 1–6. doi:http://dx.doi.org/10.1109/AICT50176.2020.9368625
68	Yao LH, Leung KC, Hong JH, Tsai CL, Fu LC. A System for Predicting Hospital Admission at Emergency Department Based on Electronic Health Record Using Convolution Neural Network. Conf Proc - IEEE Int Conf Syst Man Cybern. 2020;2020-Octob: 546–551. doi:10.1109/SMC42975.2020.9282952
69	Zebin T, Chaussalet TJ. Design and implementation of a deep recurrent model for prediction of readmission in urgent care using electronic health records. The Institute of Electrical and Electronics Engineers, Inc. (IEEE) Conference Proceedings. Piscataway: The Institute of Electrical and Electronics Engineers, Inc. (IEEE); 2019. pp. 1–5. Available: https://www.proquest.com/conference-papers-proce…
70	Ta WA, Goh HL, Tan CS, Sun Y, Aung KCY, Teoh ZW, et al. Development and implementation of nationwide predictive model for admission prevention: System architecture & machine learning. The Institute of Electrical and Electronics Engineers, Inc. (IEEE) Conference Proceedings. Piscataway: The Institute of Electrical and Electronics Engineers, Inc. (IEEE); 2018. pp. 303–306. Available: https://www.pr…
71	Curto S, Carvalho JP, Salgado C, Vieira SM, Sousa JMC. Predicting ICU readmissions based on bedside medical text notes. The Institute of Electrical and Electronics Engineers, Inc. (IEEE) Conference Proceedings. Piscataway: The Institute of Electrical and Electronics Engineers, Inc. (IEEE); 2016. pp. 2144-a-2151-h. Available: https://www.proquest.com/conference-papers-proceedings/predicting-icu-re…
72	Wee Lai K, Wai Yong C, Pingguan-Murphy B, Huang Chuah J, Tee CATH. Prediction of Hospital Readmission Combining Rule-based and Machine Learning Model. The Institute of Electrical and Electronics Engineers, Inc. (IEEE) Conference Proceedings. University of Malaya,Faculty of Engineering,Dept. of Biomedical Engineering,Kuala Lumpur,Malaysia ; University of Malaya,Faculty of Engineering,Dept. of Elec…
73	Pakbin A, Rafi P, Hurley N, Schulz W, Harlan Krumholz M, Bobak Mortazavi J. Prediction of ICU Readmissions Using Data at Patient Discharge. The Institute of Electrical and Electronics Engineers, Inc. (IEEE) Conference Proceedings. Piscataway: The Institute of Electrical and Electronics Engineers, Inc. (IEEE); 2018. pp. 4932–4935. Available: https://www.proquest.com/conference-papers-proceedings/p…
74	Pitoglou S, Koumpouros Y, Anastasiou A. Using Electronic Health Records and Machine Learning to Make Medical-Related Predictions from Non-Medical Data. The Institute of Electrical and Electronics Engineers, Inc. (IEEE) Conference Proceedings. Piscataway: The Institute of Electrical and Electronics Engineers, Inc. (IEEE); 2018. pp. 56–60. Available: https://www.proquest.com/conference-papers-proce…
75	Arnold D. Predicting Population Health Focused Outcomes Using Machine Learning. ProQuest Dissertations and Theses. Rutgers The State University of New Jersey, Rutgers School of Health Professions. 2019. Available: https://www.proquest.com/dissertations-theses/predicting-population-health-focused-outcomes/docview/2301475744/se-2?accountid=17260
76	Marafino BJ, Schuler A, Liu VX, Escobar GJ, Baiocchi M. Predicting preventable hospital readmissions with causal machine learning. Health Serv Res. 2020;55: 993–1002. doi:10.1111/1475-6773.13586
77	Li Z, Xing X, Lu B, Li Z. Early Prediction of 30-day ICU Re-admissions Using Natural Language Processing and Machine Learning. arXiv.org. Ithaca: Cornell University Library, arXiv.org; 2019. Available: https://www.proquest.com/working-papers/early-prediction-30-day-icu-re-admissions-using/docview/2302243179/se-2
78	Feretzakis G, Karlis G, Loupelis E, Kalles D, Chatzikyriakou R, Trakas N, et al. Using Machine Learning Techniques to Predict Hospital Admission at the Emergency Department. J Crit Care Med. 2022;8: 107–116. doi:10.2478/jccm-2022-0003
79	Boer J de. Applying machine learning methods for predicting 120-day hospital readmission by utilizing medical administrative patient data. Tilburg University, Netherlands. 2019.
80	KWETCZER LA. Hospital Readmission Risk Prediction Using Machine Learning. University of Stockholm, Sweden. 2020.
81	Fernandes M, Mendes R, Vieira SM, Leite F, Palos C, Johnson A, et al. Predicting Intensive Care Unit admission among patients presenting to the emergency department using machine learning and natural language processing. Olier I, editor. PLoS One. 2020;15: e0229331. doi:10.1371/journal.pone.0229331
82	Eckert C, Nieves-Robbins N, Spieker E, Louwers T, Hazel D, Marquardt J, et al. Development and Prospective Validation of a Machine Learning-Based Risk of Readmission Model in a Large Military Hospital. Appl Clin Inform. 2019;10: 316–325. doi:10.1055/s-0039-1688553
83	Jones CD, Falvey J, Hess E, Levy CR, Nuccio E, Barón AE, et al. Predicting Hospital Readmissions from Home Healthcare in Medicare Beneficiaries. J Am Geriatr Soc. 2019;67: 2505–2510. doi:10.1111/jgs.16153
84	Jiang S, Chin KS, Qu G, Tsui KL. An integrated machine learning framework for hospital readmission prediction. Knowledge-Based Syst. 2018;146: 73–90. doi:10.1016/J.KNOSYS.2018.01.027
85	Tong L, Erdmann C, Daldalian M, Li J, Esposito T. Comparison of predictive modeling approaches for 30-day all-cause non-elective readmission risk. BMC Med Res Methodol. 2016;16: 26. doi:10.1186/s12874-016-0128-0
86	Araz OM, Olson D, Ramirez-Nafarrate A. Predictive analytics for hospital admissions from the emergency department using triage information. Int J Prod Econ. 2019;208: 199–207. doi:10.1016/j.ijpe.2018.11.024
87	Graham B, Bond R, Quinn M, Mulvenna M. Using Data Mining to Predict Hospital Admissions From the Emergency Department. IEEE Access. 2018;6: 10458–10469. doi:10.1109/ACCESS.2018.2808843
88	Wang J, Lim CP, Creighton D, Khorsavi A, Nahavandi S, Ugon J, et al. Patient admission prediction using a pruned fuzzy min–max neural network with rule extraction. Neural Comput Appl. 2015;26: 277–289. doi:10.1007/s00521-014-1631-z
89	Sterling NW, Patzer RE, Di M, Schrager JD. Prediction of emergency department patient disposition based on natural language processing of triage notes. Int J Med Inform. 2019;129: 184–188. doi:10.1016/J.IJMEDINF.2019.06.008
90	Sushmita S, Khulbe G, Hasan A, Newman S, Ravindra P, Roy SB, et al. Predicting 30-Day Risk and Cost of “All-Cause” Hospital Readmissions. AAAI Work - Tech Rep. 2016; 453–461. Available: http://www.cms.gov/Medicare/Medicare-Fee-for-Service-
91	Xue Y, Klabjan D, Luo Y. Predicting ICU readmission using grouped physiological and medication trends. Artif Intell Med. 2019;95: 27–37. doi:10.1016/J.ARTMED.2018.08.004
92	Levin S, Toerper M, Hamrock E, Hinson JS, Barnes S, Gardner H, et al. Machine-Learning-Based Electronic Triage More Accurately Differentiates Patients With Respect to Clinical Outcomes Compared With the Emergency Severity Index. Ann Emerg Med. 2018;71: 565-574.e2. doi:10.1016/J.ANNEMERGMED.2017.08.005
93	Hao S, Wang Y, Jin B, Shin AY, Zhu C, Huang M, et al. Development, Validation and Deployment of a Real Time 30 Day Hospital Readmission Risk Assessment Tool in the Maine Healthcare Information Exchange. Salluh JI, editor. PLoS One. 2015;10: e0140271. doi:10.1371/journal.pone.0140271
94	Fialho AS, Cismondi F, Vieira SM, Reti SR, Sousa JMC, Finkelstein SN. Data mining using clinical physiology at discharge to predict ICU readmissions. Expert Syst Appl. 2012;39: 13158–13165. doi:10.1016/J.ESWA.2012.05.086
95	Choudhury A, Greene CM. Evaluating Patient Readmission Risk: A Predictive Analytics Approach. Am J Eng Appl Sci. 2018;11: 1320–1331. doi:10.3844/ajeassp.2018.1320.1331
96	Mesgarpour M, Chaussalet T, Chahed S. Ensemble Risk Model of Emergency Admissions (ERMER). Int J Med Inform. 2017;103: 65–77. doi:10.1016/j.ijmedinf.2017.04.010
97	Golmaei SN, Luo X. DeepNote-GNN: predicting hospital readmission using clinical notes and patient network. Proceedings of the 12th ACM Conference on Bioinformatics, Computational Biology, and Health Informatics. New York, NY, USA: ACM; 2021. pp. 1–9. doi:10.1145/3459930.3469547
98	Finch A, Crowell A, Chang Y-C, Parameshwarappa P, Martinez J, Horberg M. A comparison of attentional neural network architectures for modeling with electronic medical records. JAMIA Open. 2021;4. doi:10.1093/jamiaopen/ooab064
99	Gao X, Alam S, Shi P, Dexter F, Kong N. Interpretable machine learning models for hospital readmission prediction: a two-step extracted regression tree approach. BMC Med Inform Decis Mak. 2023;23: 104. doi:10.1186/s12911-023-02193-5
100	Hegselmann S, Ertmer C, Volkert T, Gottschalk A, Dugas M, Varghese J. Development and validation of an interpretable 3 day intensive care unit readmission prediction model using explainable boosting machines. Front Med. 2022;9. doi:10.3389/fmed.2022.960296
101	Michailidis P, Dimitriadou A, Papadimitriou T, Gogas P. Forecasting Hospital Readmissions with Machine Learning. Healthcare. 2022;10: 981. doi:10.3390/healthcare10060981
102	Orangi-Fard N, Akhbardeh A, Sagreiya H. Predictive Model for ICU Readmission Based on Discharge Summaries Using Machine Learning and Natural Language Processing. Informatics. 2022;9: 10. doi:10.3390/informatics9010010
103	Song J, Hobensack M, Bowles KH, McDonald M V., Cato K, Rossetti SC, et al. Clinical notes: An untapped opportunity for improving risk prediction for hospitalization and emergency department visit during home health care. J Biomed Inform. 2022;128: 104039. doi:10.1016/j.jbi.2022.104039
104	Olza A, Millán E, Rodríguez-Álvarez MX. Development and validation of predictive models for unplanned hospitalization in the Basque Country: analyzing the variability of non-deterministic algorithms. BMC Med Inform Decis Mak. 2023;23: 152. doi:10.1186/s12911-023-02226-z
105	Conilione P, Jessup R, Gust A. Novel machine learning model for predicting multiple unplanned hospitalisations. BMJ Heal Care Inf. 2023;30: e100682. doi:10.1136/bmjhci-2022-100682
106	Nazyrova N, Chaussalet TJ, Chahed S. Machine Learning Models for Predicting 30-Day Readmission of Elderly Patients Using Custom Target Encoding Approach. 2022. pp. 122–136. doi:10.1007/978-3-031-08757-8_12
107	Luo AL, Ravi A, Arvisais-Anhalt S, Muniyappa AN, Liu X, Wang S. Development and Internal Validation of an Interpretable Machine Learning Model to Predict Readmissions in a United States Healthcare System. Informatics. 2023;10: 33. doi:10.3390/informatics10020033
108	Brankovic A, Rolls D, Boyle J, Niven P, Khanna S. Identifying patients at risk of unplanned re-hospitalisation using statewide electronic health records. Sci Rep. 2022;12: 16592. doi:10.1038/s41598-022-20907-z
109	Dadabhoy FZ, Driver L, McEvoy DS, Stevens R, Rubins D, Dutta S. Prospective External Validation of a Commercial Model Predicting the Likelihood of Inpatient Admission From the Emergency Department. Ann Emerg Med. 2023;81: 738–748. doi:10.1016/j.annemergmed.2022.11.012
110	Lin C, Pan L-F, He Z-Q, Hsu S. Early prediction of 30- and 14-day all-cause unplanned readmissions. Health Informatics J. 2023;29: 146045822311646. doi:10.1177/14604582231164694
111	Liu Y, Qin S. An Interpretable Machine Learning Approach for Predicting Hospital Length of Stay and Readmission. 2022. pp. 73–85. doi:10.1007/978-3-030-95405-5_6
112	Patel D, Cheetirala SN, Raut G, Tamegue J, Kia A, Glicksberg B, et al. Predicting Adult Hospital Admission from Emergency Department Using Machine Learning: An Inclusive Gradient Boosting Model. J Clin Med. 2022;11: 6888. doi:10.3390/jcm11236888
113	de Hond AAH, Kant IMJ, Fornasa M, Cinà G, Elbers PWG, Thoral PJ, et al. Predicting Readmission or Death After Discharge From the ICU: External Validation and Retraining of a Machine Learning Model. Crit Care Med. 2023;51: 291–300. doi:10.1097/CCM.0000000000005758
114	Niu K, Pei S, Peng X, Zeng J, Zhang K. Intensive Care Unit readmission prediction with correlation enhanced multi-task learning. Comput Electr Eng. 2023;110: 108780. doi:10.1016/j.compeleceng.2023.108780
115	Witt UF, Nibe SM, Ole H, Lebech CS. A novel approach for predicting acute hospitalizations among elderly recipients of home care? A model development study. Int J Med Inform. 2022;160: 104715. doi:10.1016/j.ijmedinf.2022.104715
116	Arnal L, Pons-Suñer P, Navarro-Cerdán JR, Ruiz-Valls P, Caballero Mateos MJ, Valdivieso Martínez B, et al. Decision support through risk cost estimation in 30-day hospital unplanned readmission. Vellido A, editor. PLoS One. 2022;17: e0271331. doi:10.1371/journal.pone.0271331

## Sheet: PROBAST
Supplementary 2: Sheet "PROBAST" Quality assessment using PROBAST checklist
No.	Study	Type	Participant bias	Predictor bias	Outcome bias	Analysis bias	Overall bias concern	Overall applicability corcern	Evaluated by
1	Sutter, T. et al. [2021]	Article	Low	Low	Low	Moderate (heavily imbalanced data, method of handling not reported)	High	Low	MA, MT
2	Futoma, J. et al. [2015]	Article	Low	Low	Low	Moderate (imbalance, however some algorithms will account for that like RF)	High	Low	MA, MT
3	Deschepper, M. et al. [2019]	Article	Low	Low	Low	Moderate (dataset is heavily imbalanced (0.03))	High	High	MA, MT
4	Junqueira, A R B et al. [2019]	Article	Low	Low	Low	Low	Low	Low	MA, MT
5	Baig, M. et al. [2019]	Article	Low	Low	Low	Low	Low	Low	MA, MT
6	Mohanty, S D. et al. [2020]	Article	Low	Low	Low	Low	Low	Low	MA, MT
7	Khanna, S. et al. [2019]	Article	Low	Low	Low	Moderate (dataset is imbalanced 7,2%, dealing with this is not reported)	High	Low	MA, MT
8	Lin, Yu-Wei et al. [2019]	Article	Low	Low	Moderate (only used 48 hours of data prior discharge)	Moderate (class imabalnced is not clearly addressed, defining positive cases is a mix of many outcomes)	High	Low	MA, MT
9	MacKay, Emily J. et al. [2021]	Article	Moderate (The model is built on a small fraction of the popualtion 5%)	Low	Low	Moderate (no report of data imbalance (used XGBoost) or missing values in the selected sample)	High	High	MA, MT
10	Kulkarni, P. et al. [2016]	Article	Moderate (patinet sample size not reported, data source not repotrted)	Low	Low	Moderate (data balance, missing values not reported)	High	High	MA, MT
11	Barbieri, S. et al. [2020]	Article	Low	Low	Low	Low	Low	Low	MA, MT
12	He, Xue et al. [2019]*	Conference abstract, no full article found
13	Venugopalan, J. et al. [2017]	Article	Low	Low	Low	Low	Low	Low	MA, MT
14	Lin, C. et al. [2021]	Article	Low	Low	Low	Moderate (imbalanced data, no report of handling)	High	Low	MA, MT
15	Dhalluin, T. et al. [2020]	Article	Low	Low	Low	Moderate(imbalanced data, no reporting of handling)	High	Low	MA, MT
16	Fenn, A. . et al. [2021]	Article	Low	Low	Low	Moderate (imbalanced data, no report of handling)	High	Low	MA, MT
17	Ryu, B. . et al. [2021]	Article	Low	Low	Low	Moderate (data imbalance and missing values)	High	Low	MA, MT
18	Zhao, P. et al. [2021]	Article	Low	Low	Low	Low	Low	Low	MA, MT
19	Wu, C. X. et al. [2021]	Article	Low	Low	Low	Low	Low	Low	MA, MT
20	Holloway, J. [2019]	Article	Moderate (age, fully insured patients)	Low	Low	Moderate (data is heavily imbalanced, no report of handling)	High	Low	MA, MT
21	Handly, N. et al. [2015]	Article	Low	Low	Low	Low	Low	Low	MA, MT
22	Takahashi, Paul Y. et al. [2015]	Article	Possible (participant posibly had higher life quality than the avarage)	Low	Moderate (participants may hav had admissions in other hospitals during the study period)	Moderate (data imbalance)	High	High	MA, MT
23	Topaz, M. et al. [2020]	Article	Low	Low	Low	Low	Low	Low	MA, MT
24	Li, Qing et al. [2020]	Article	Low	Low	Low	Moderate (no info. about data imbalance, but the sample size is big)	High	Low	MA, MT
25	Flaks-Manov, N. et al. [2021]	Article	Low	Low	Low	Moderate (data imbalance/small sample size/validation is not clear)	High	Low	MA, MT
26	Ko, Michael et al. [2021]	Article	Low	Low	Low	Low	Low	Low	MA, MT
27	Shirakawa, T. et al. [2020]	Article	Low	Low	Low	Moderate (different data preprocessing for the different algorithms)	High	Low	MA, MT
28	De Hond, A. et al. [2021]	Article	Low	Low	Low	Low	Low	Low	MA, MT
29	Jaotombo, F. et al. [2020]	Article	Moderate (age not specified, not enough description for population charachtristics)	Low	Low	Moderate (imbalanced data, no report of handling)	High	Low	MA, MT
30	Panicacci, S. et al. [2018]*	Conference article	Moderate (age not specified, not enough description for population charachtristics)	Low	Low	Low	High	Low	MA, MT
31	Yang, C. et al. [2016]*	Conference article	Moderate (age not specified, not enough description for population charachtristics)	Low	Low	Moderate (they calim that AUC is enough to overcome the disadvantage of imbalanced data, this is arguable)	High	Low	MA, MT
32	Shadmi, E. et al. [2015]	Article	Low	Low	Low	Low	Low	Low	MA, MT
33	Maali, Y. et al. [2018]	Article	Low	Low	Low	Low	Low	Low	MA, MT
34	Jamei, M. et al. [2017]	Article	Low	Low	Low	Low	Low	Low	MA, MT
35	Peck, Jordan S. et al. [2012]	Article	Low	Low	Low	Moderate(different choice of cohorts for experts' opinion and st. models could bias tha comparison between them, unclear why the authors' didnot use the same cohort for all three models)	High	Low	MA, MT
36	Hong, Woo Suk et al. [2018]	Article	Low	Low	Low	Low	Low	Low	MA, MT
37	Leegon, J. et al. [2005]*	Conference proceeding
38	Mowbray, F. et al. [2020]	Article	Low	Low	Low	Low	Low	Low	MA, MT
39	Jones, A. et al. [2018]	Article	Moderate (sp. population of community home care)	Low	Low	Low	High	Low	MA, MT
40	Wang, H. et al. [2018]	Article	Moderate (age not specified, not enough description for population charachtristics)	Low	Low	Low	High	Low	MA, MT
41	Yu, K. et al. [2020]	Article	Moderate (age range not specified, not enough description for population charachtristics)	Low	Low	Low	High	Low	MA, MT
42	Tse Lin Ho, E. et al. [2017]*	Poster abstract
43	Yu, S. et al. [2015]	Article	Moderate (population charachtaristics not specifed, hospital named not mentioned)	Low	Low	Low	High	Low	MA, MT
44	Rahimian, F. et al. [2018]	Article	Low	Low	Low	Low	Low	Low	MA, MT
45	Zhang, X. et al. [2017]	Article	Low	Low	Low	Moderate (the data is collected in 4 random weeks each year, timing choice of these weeks can affect the results)	High	Low	MA, MT
46	Lee, J T. et al. [2021]	Article	moderate (the admitted patients are almost 70%)	Low	Low	Low	High	Low	MA, MT
47	Lo, Yu-Tai et al. [2021]	Article	Low	Low	Low	Moderate (only 1.22%, very imbalanced, of cohort had the outcome)	High	Low	MA, MT
48	Dowzicky, P. et al. [2018]*	Abstract, No full article found
49	Huo, Z. et al. [2019]*	Conference article	Low	Low	Low	Low	Low	Low	MA, MT
50	Ratnovsky, A. et al. [2021]	Article	Moderate (data source is not reported)	Low	Low	Low	High	Low	MA, MT
51	Lucini, Filipe R. et al. [2017]	Article	Low	Low	Low	Low	Low	High (to use the model, use of standerdized sentenced has to be conducted)	MA, MT
52	Walsh, C. et al. [2014]	Article	Low	Low	Low	Low	Low	Low	MA, MT
53	Rendell, K. et al. [2019]	Article	Low	Low	Low	Low	Low	Low	MA, MT
54	Schiltz, Nicholas K. et al. [2020]	Article	Moderate (some subpopulation are oversampled, the sample size is also small)	Low	Low	Low	High	Low	MA, MT
55	Chandra, A. et al. [2019]	Article	Low	Low	Low	Low	Low	Low	MA, MT
56	Spangler, D. et al. [2019]	Article	Low	Low	Moderate (using un weighted composite score methodology may have some drawbacks)	Low	High	Low	MA, MT
57	Taylor, Richard A. et al. [2018]*	Abstract, No full article found
58	Artetxe, A. et al. [2017]	Article	Low	Low	Low	Low	Low	Low	MA, MT
59	Raita, Y. et al. [2018]	Article	Low	Low	Low	Moderate (data imbalance)	High	Low	MA, MT
60	Hilton, C. Beau . et al. [2020]	Article	Low	Low	Low	Moderate (data imbalance, reported that resampling techniques were unuseful)	High	Low	MA, MT
61	Otles, E. et al. [2016]	Abstract, No full article found
62	Li, Jiexun. et al. [2009]	Conference article	Moderate (no reporting of population characteristics)	Low	Low	Moderate (no reporting of missing values, data imbalance)	High	Low	MA, MT
63	Aphinyanaphongs, Y. et al. [2016]	Abstract, No full article found
64	Redfern, OC. et al. [2019]	Abstract, No full article found
65	Boggan, Joel C. et al. [2019]	Abstract, No full article found
66	Lorenzana, A. et al. [2016]	Abstract, No full article found
67	Assaf R. et al. [2020]	Conference article	Low	Low	Low	Low	Low	Low	MA, MT
68	Yao, Li-Hung et al. [2020]	Conference article	Low	Low	Low	Low	Low	High	MA, MT
69	Zebin, T. et al. [2019]	Conference article	Low	Low	Low	Low	Low	Low	MA, MT
70	Wee, An Ta et al. [2018]	Conference article	Low	Low	Low	Low	Low	Low	MA, MT
71	Curto, S. et al.[2016]	Conference article	Low	Low	Low	Low	Low	Low	MA, MT
72	Teo, K. et al. [2020]	Conference article	Low	Low	Low	Moedrate (data balance not reported)	High	Low	MA, MT
73	Pakbin, A. et al.[2018]	Conference article	Low	Low	Low	Moedrate (data balance not reported)	High	Low	MA, MT
74	Pitoglou, S. et al. [2018]	Conference article	Low	Low	Low	Low	Low	Low	MA, MT
75	Arnold, D. et al. [2019]*	Thesis	Low	Low	Low	Moderate (sample size for admission and readmission outcomes after resampling is too small to conclude model performance)	High	High for admission and reasdmission outcomes	MA, MT
76	Marafino B. et al. [2020]	Article	Low	Low	Low	Low	Low	Low	MA, MT
77	Li, Zhiheng et al. [2019]	Article	Low	Low	Low	Moderate (heavily imbalanced dataset)	High	Low	MA, MT
78	Feretzakis, G. et al. [2021]	Article	Moderate (no description)	Low	Low	Moderate (small dataset)	High	Low	MA, MT
79	De Boer, J. [2019]*	Thesis	Moderate (No description of the poulation, data source not specified)	Low	Low	Low	High	Low	MA, MT
80	Kwetczer, Louise A. [2020]*	Thesis	Moderate (no reporting for population characteristics)	Low	Low	Low	High	Low	MA, MT
81	Fernandes, M. et al. [2020]	Article	Low	Low	Low	Moderate (small dataset after balancing, missing values not mentioned)	High	Low	MA, MT
82	Eckert, C. et al. [2019]	Article	Moderate (military hospital)	Low	Low	Low	High	Low	MA, MT
83	Jones, Christine D. et al. [2019]	Article	Moderate (Home health care)	Low	Low	Moedarate (validation method isn't clear)	High	High (only 5% sample were selected)	MA, MT
84	Jiang, S. et al. [2018]	Article	Low	Low	Low	Moderate (missing values not reported)	High	Low	MA, MT
85	Tong, L. et al. [2016]	Article	Moderate (Advocate hospitals)	Low	Low	Low	High	Low	MA, MT
86	Ozgur, A. et al. [2019]	Article	Low	Low	Low	Moderate (data imbalance handling not reported)	High	Low	MA, MT
87	Graham, B. et al. [2018]	Article	Low	Low	Low	Moderate (data imbalance handling not reported)	High	Low	MA, MT
88	Wang, Jin et al. [2015]	Article	Moderate (no description of the popualtion)	Low	Low	Moderate (no info about data imbalance, missing values)	High	Low	MA, MT
89	Sterling, Nicholas et al.[2019]	Article	Low	Low	Low	Moderate (imbalanced data, no report of handling)	High	Low	MA, MT
90	Sushmit, S. et al.[2016]	Conference article	Moderate (dataset period, popualtion description not clear)	Low	Low	Moderate(missing values, imbalnced data)	High	High	MA, MT
91	Xue, Y. et al. [2019]	Article	Low	Low	Low	Low	Low	Low	MA, MT
92	Levin, S. [2018]	Article	Low	Low	Moderate (mixing of many outcomes under 2 categories may have biased the results)	Moderate (imbalanced data, no report of handling)	High	Low	MA, MT
93	Hao, S. [2015]	Article	Low	Low	Low	Moderate (no report of data balance)	High	Low	MA, MT
94	Fialho, A.S. et al. [2012]	Article	Low	Low	Low	Moderate (imbalanced data, no report of handling)	High	Low	MA, MT
95	Choudhury, A. et al. [2018]	Article	Moderate (data source is not reported)	Low	Low	Low	High	Low	MA, MT
96	Mesgarpour, M. [2017]	Article	Low	Low	Low	Low	Low	Low	MA, MT
97	Golmaei, SN et al. [2021]	Conference article	Low	Low	Low	Moderate (dataset is heavily imbalanced), no mention of missing values, no model interpreation reported	High	Low	MA, MT
98	Finch, A et al. [2021]	Article	Low	Low	Low	Moderate (dataset is heavily imbalanced (3.8)), no mention of handling imabalnce, no mention of % missing values	High	Low	MA, MT
99	Gao, XQ et al. [2023]	Article	Low	Low	Low	Low	Low	Low	MA, MT
100	Hegselmann, S et al. [2022]	Article	Low	Low	Low	Moderate (not clear how class imbalance was handeled in the training data)	High	Low	MA, MT
101	Michailidis, P et al. [2022]	Article	Moderate (no description of the cohort)	Low	Moderate (metrics reported without a certainty measure)	Low	High	Low	MA, MT
102	Orangi-Fard, N et al. [2022]	Article	Low	Low	Low	Moderate (only AUC was used for evaluation without CI)	High	Low	MA, MT
103	Song, JY et al. [2022]	Article			Moderate (no differantiation between ward and ED admissions, which can have different risk factors and predictors)	Low	High	Low	MA, MT
104	Olza, A et al. [2023]	Article	Low	Low	Low	Low	Low	Low	MA, MT
105	Conilione, P et al. [2023]	Article	Low	Low	Low	Low	Low	Low	MA, MT
106	Nazyrova, N et al. [2022]	Conference article	Low	Low	Low	Moderate (No certainty measure reported)	High	Low	MA, MT
107	Luo, AL et al. [2023]	Article	Low	Moderate (Aggregation of clinical features could lead to poor predictions)	Low	Moderate (each row was trated as a seprate patient even if they belong to the same patient, not clear how class imbalance were treated or only relied on the tree-based algorithm)	High	Low	MA, MT
108	Brankovic, A et al. [2022]	Article	Low	Low	Low	Low	Low	Low	MA, MT
109	Dadabhoy, FZ et al. [2023]	Article	Low	Low	Low	Low	Low	Low	MA, MT
110	Lin, CH et al. [2023]	Article	Low	Low	Low	Moderate (not clear how class imbalance,missing vavalues was handeled )	High	Low	MA, MT
111	Liu, YX et al. [2022]	Conference article	Low	Low	Low	Moderate (not clear the proportion of readmission, missing data, no. Of unique patients)	High	High	MA, MT
112	Patel, D et al. [2022]	Article	Low	Low	Low	Moderate (not clear how class imbalance is handeled)	High	Low	MA, MT
113	De Hond, A et al. [2023]	Article	Low	Low	Low	Moderate (not clear how class imbalance is handeled)	High	High	MA, MT
114	Niu, K et al. [2023]	Article	High (no describtion of the cohort, inclusion criteria)	Moderate (not clear how the variables were handeled)	Low	High (describtion of many steps is unclear)	High	High	MA, MT
115	Witt, UF et al. [2022]	Article	Low	Low	Low	High (heavily imbalanced, even with SMOTE, still very small sample size)	High	Low	MA, MT
116	L. Arnal et al. [2022]	Article	Low	Low	Low	Low	Low	Low	MA, MT
The reviewed studies
1	Sutter T, Roth JA, Chin-Cheong K, Hug BL, Vogt JE. A comparison of general and disease-specific machine learning models for the prediction of unplanned hospital readmissions. J Am Med INFORMATICS Assoc. 2021;28: 868–873. doi:10.1093/jamia/ocaa299
2	Futoma J, Morris J, Lucas J. A comparison of models for predicting early hospital readmissions. J Biomed Inform. 2015;56: 229–238. doi:10.1016/j.jbi.2015.05.016
3	Deschepper M, Eeckloo K, Vogelaers D, Waegeman W. A hospital wide predictive model for unplanned readmission using hierarchical ICD data. Comput Methods Programs Biomed. 2019;173: 177–183. doi:10.1016/j.cmpb.2019.02.007
4	Junqueira ARB, Mirza F, Baig MM. A machine learning model for predicting ICU readmissions and key risk factors: analysis from a longitudinal health records. Health Technol (Berl). 2019;9: 297–309. doi:http://dx.doi.org/10.1007/s12553-019-00329-0
5	Baig MM, Hua N, Zhang E, Robinson R, Spyker A, Armstrong D, et al. A machine learning model for predicting risk of hospital readmission within 30 days of discharge: validated with LACE index and patient at risk of hospital readmission (PARR) model. Med Biol Eng Comput. 2020;58: 1459–1466. doi:10.1007/s11517-020-02165-1
6	Mohanty SD, Lekan D, McCoy TP, Jenkins M, Manda P. A multi-modal machine learning approach towards predicting patient readmission. Park T, Cho YR, Hu X, Yoo I, Woo HG, Wang J, et al., editors. 2020 IEEE INTERNATIONAL CONFERENCE ON BIOINFORMATICS AND BIOMEDICINE. Univ North Carolina Greensboro, Dept Comp Sci, Greensboro, NC 27412 USA; 2020. pp. 2027–2035. doi:10.1109/BIBM49941.2020.9313588
7	Khanna S, Rolls DA, Boyle J, Xie Y, Jayasena R, Hibbert M, et al. A risk stratification tool for hospitalisation in Australia using primary care data. Sci Rep. 2019;9. doi:10.1038/s41598-019-41383-y
8	Yu-Wei L, Zhou Y, Faghri F, Shaw MJ, Campbell RH. Analysis and Prediction of Unplanned Intensive Care Unit Readmission using Recurrent Neural Networks with Long Short-Term Memory. BioRxiv. Cold Spring Harbor: Cold Spring Harbor Laboratory Press; 2018. doi:http://dx.doi.org/10.1101/385518
9	MacKay EJ, Stubna MD, Chivers C, Draugelis ME, Hanson WJ, Desai ND, et al. Application of machine learning approaches to administrative claims data to predict clinical outcomes in medical and surgical patient populations. PLoS One. 2021;16: e0252585. doi:10.1371/journal.pone.0252585
10	Kulkarni P, Smith L, Woeltje K, Smith LD, Woeltje KF. Assessing risk of hospital readmissions for improving medical practice. Health Care Manag Sci. 2016;19: 291–299. doi:10.1007/s10729-015-9323-5
11	Barbieri S, Kemp J, Perez-Concha O, Kotwal S, Gallagher M, Ritchie A, et al. Benchmarking Deep Learning Architectures for Predicting Readmission to the ICU and Describing Patients-at-Risk. Sci Rep. 2020;10: 1111. doi:10.1038/s41598-020-58053-z
12	He X, Gual N, Gavaldà R, Inzitari M. Big Data for the stratification of readmission risk after hospital discharge of older adults with complex conditions. Int J Integr Care. 2019;19: 1–2. doi:10.5334/ijic.s3224
13	Venugopalan J, Chanani N, Maher K, Wang MD. Combination of static and temporal data analysis to predict mortality and readmission in the intensive care. Annu Int Conf IEEE Eng Med Biol Soc IEEE Eng Med Biol Soc Annu Int Conf. 2017;2017: 2570–2573. doi:10.1109/EMBC.2017.8037382
14	Lin C, Hsu S, Lu H-F, Pan L-F, Yan Y-H. Comparison of Back-Propagation Neural Network, LACE Index and HOSPITAL Score in Predicting All-Cause Risk of 30-Day Readmission. Risk Manag Healthc Policy. 2021;14: 3853–3864. doi:10.2147/RMHP.S318806
15	Dhalluin T, BANNAY A, Lemordant P, Sylvestre E, Chazard E, Cuggia M, et al. Comparison of Unplanned 30-Day Readmission Prediction Models, Based on Hospital Warehouse and Demographic Data...30th Medical Informatics Europe Conference. Stud Heal Technol Informatics. 2020;270: 547–551. doi:10.3233/SHTI200220
16	Fenn A, Davis C, Buckland DM, Kapadia N, Nichols M, Gao M, et al. Development and Validation of Machine Learning Models to Predict Admission From Emergency Department to Inpatient and Intensive Care Units. Ann Emerg Med. 2021;78: 290–302. doi:10.1016/j.annemergmed.2021.02.029
17	Ryu B, Yoo S, Kim S, Choi J. Development of Prediction Models for Unplanned Hospital Readmission within 30 Days Based on Common Data Model: A Feasibility Study. Methods Inf Med. 2021. doi:10.1055/s-0041-1735166
18	Zhao P, Yoo I, Naqvi SH. Early Prediction of Unplanned 30-Day Hospital Readmission: Model Development and Retrospective Data Analysis. JMIR Med Inf 2021;9(3)e16306 https//medinform.jmir.org/2021/3/e16306. 2021;9: e16306. doi:10.2196/16306
19	Wu CX, Suresh E, Phng FWL, Tai KP, Pakdeethai J, D’souza JLA, et al. Effect of a Real-Time Risk Score on 30-day Readmission Reduction in Singapore. Appl Clin Inform. 2021;12: 372–382. doi:10.1055/S-0041-1726422/ID/OR200228RA-71
20	Holloway J, Neely C, Yuan X, Zhang Y, Ouyang J, Cantrell D, et al. Evaluating the performance of a predictive modeling approach to identifying members at high-risk of hospitalization. J Med Econ. 2020;23: 228–234. doi:10.1080/13696998.2019.1666854
21	Handly N, Thompson DA, Li J, Chuirazzi DM, Venkat A. Evaluation of a hospital admission prediction model adding coded chief complaint data using neural network methodology. Eur J Emerg Med. 2015;22: 87–91. doi:10.1097/MEJ.0000000000000126
22	Takahashi PY, Ryu E, Olson JE, Winkler EM, Hathcock MA, Gupta R, et al. Health behaviors and quality of life predictors for risk of hospitalization in an electronic health record-linked biobank. Int J Gen Med. 2015;8: 247–254. doi:10.2147/IJGM.S85473
23	Topaz M, Woo K, Ryvicker M, Zolnoori M, Cato K. Home Healthcare Clinical Notes Predict Patient Hospitalization and Emergency Department Visits. Nurs Res. 2020;69: 448–454. doi:10.1097/NNR.0000000000000470
24	Li Q, Yao X, Échevin D. How Good Is Machine Learning in Predicting All-Cause 30-Day Hospital Readmission? Evidence From Administrative Data. Value Heal J Int Soc Pharmacoeconomics Outcomes Res. 2020;23: 1307–1315. doi:10.1016/j.jval.2020.06.009
25	Flaks-Manov N, Shadmi E, Yahalom R, Perry-Mezre H, Balicer R, Srulovici E. Identification of elderly patients at-risk for 30-day readmission: clinical insight beyond big data prediction. J Nurs Manag. 2021. doi:10.1111/jonm.13495
26	Ko M, Chen E, Agrawal A, Rajpurkar P, Avati A, Ng A, et al. Improving hospital readmission prediction using individualized utility analysis. J Biomed Inform. 2021;119: 103826. doi:10.1016/j.jbi.2021.103826
27	Shirakawa T, Sonoo T, Ogura K, Fujimori R, Hara K, Goto T, et al. Institution-Specific Machine Learning Models for Prehospital Assessment to Predict Hospital Admission: Prediction Model Development Study. JMIR Med INFORMATICS. 2020;8. doi:10.2196/20324
28	Schinkelshoek L, De Hond A, Steyerberg E, Raven W, De Groot B, Gaakeer M, et al. Machine learning for developing a prediction model of hospital admission of emergency department patients: Hype or hope? Int J Med Inform. 2021;152: 104496. doi:http://dx.doi.org/10.1016/j.ijmedinf.2021.104496
29	Jaotombo F, Pauly V, Auquier P, Orleans V, Boucekine M, Fond G, et al. Machine-learning prediction of unplanned 30-day rehospitalization using the French hospital medico-administrative database. Medicine (Baltimore). 2020;99: e22361. doi:10.1097/MD.0000000000022361
30	Panicacci S, Donati M, Fanucci L, Bellini I, Profili F, Francesconi P. Population Health Management exploiting Machine Learning Algorithms to identify High-Risk Patients. Hollmen J, McGregor C, Soda P, Kane B, editors. 2018 31ST IEEE INTERNATIONAL SYMPOSIUM ON COMPUTER-BASED MEDICAL SYSTEMS (CBMS 2018). Univ Pisa, Dept Informat Engn, Pisa, Italy; 2018. pp. 298–303. doi:10.1109/CBMS.2018.00059
31	Yang CL, Delcher C, Shenkman E, Ranka S, IEEE. Predicting 30-Day All-Cause Readmissions from Hospital Inpatient Discharge Data. 2016 IEEE 18TH INTERNATIONAL CONFERENCE ON E-HEALTH NETWORKING, APPLICATIONS AND SERVICES (HEALTHCOM). Univ Florida, Dept Comp & Informat Sci & Engn, Gainesville, FL 32611 USA; 2016. pp. 188–193.
32	Shadmi E, Flaks-Manov N, Hoshen M, Goldman O, Bitterman H, Balicer RD. Predicting 30-day readmissions with preadmission electronic health record data. Med Care. 2015;53: 283–289. doi:10.1097/MLR.0000000000000315
33	Maali Y, Perez-Concha O, Coiera E, Roffe D, Day RO, Gallego B. Predicting 7-day, 30-day and 60-day all-cause unplanned readmission: a case study of a Sydney hospital. BMC Med Informatics Decis Mak. 2018;18: 1-N.PAG. doi:10.1186/s12911-017-0580-8
34	Jamei M, Nisnevich A, Wetchler E, Sudat S, Liu E. Predicting all-cause risk of 30-day hospital readmission using artificial neural networks. PLoS One. 2017;12: e0181173. doi:10.1371/journal.pone.0181173
35	Peck JS, Benneyan JC, Nightingale DJ, Gaehde SA. Predicting emergency department inpatient admissions to improve same-day patient flow. Acad Emerg Med Off J Soc Acad Emerg Med. 2012;19: E1045-54. doi:10.1111/j.1553-2712.2012.01435.x
36	Hong WS, Haimovich AD, Taylor RA. Predicting hospital admission at emergency department triage using machine learning. PLoS One. 2018;13: e0201016. doi:10.1371/journal.pone.0201016
37	Leegon J, Jones I, Lanaghan K, Aronsky D. Predicting hospital admission for Emergency Department patients using a Bayesian network. AMIA . Annu Symp proceedings AMIA Symp. 2005;2005: 1022.
38	Mowbray F, Zargoush M, Jones A, de Wit K, Costa A. Predicting hospital admission for older emergency department patients: Insights from machine learning. Int J Med Inform. 2020;140. doi:10.1016/j.ijmedinf.2020.104163
39	Jones A, Costa AP, Pesevski A, McNicholas PD. Predicting hospital and emergency department utilization among community-dwelling older adults: Statistical and machine learning approaches. PLoS One. 2018;13: e0206662. doi:10.1371/journal.pone.0206662
40	Wang H, Cui Z, Chen Y, Avidan M, Abdallah A Ben, Kronzer A. Predicting Hospital Readmission via Cost-Sensitive Deep Learning. IEEE/ACM Trans Comput Biol Bioinforma. 2018;15: 1968–1978. doi:10.1109/TCBB.2018.2827029
41	Yu K, Xie X. Predicting Hospital Readmission: A Joint Ensemble-Learning Model. IEEE J Biomed Heal Informatics. 2020;24: 447–456. doi:10.1109/JBHI.2019.2938995
42	Tse Lin Ho E, En-Howe Tan I, Lee I, Yubai Wu P, Chong HF. Predicting Readmission at Early Hospitalization Using Electronic Health Data: A Customized Model Development. International Journal of Integrated Care (IJIC). SingHealth Regional Health System, Singapore: Ubiquity Press; 2017. pp. 1–2. doi:10.5334/ijic.3826
43	Yu S, Farooq F, van Esbroeck A, Fung G, Anand V, Krishnapuram B. Predicting readmission risk with institution-specific prediction models. Artif Intell Med. 2015;65: 89–96. doi:10.1016/j.artmed.2015.08.005
44	Rahimian F, Salimi-Khorshidi G, Payberah AH, Tran J, Ayala Solares R, Raimondi F, et al. Predicting the risk of emergency admission with machine learning: Development and validation using linked electronic health records. PLoS Med. 2018;15: e1002695. doi:10.1371/journal.pmed.1002695
45	Zhang X, Kim J, Patzer RE, Pitts SR, Patzer A, Schrager JD. Prediction of Emergency Department Hospital Admission Based on Natural Language Processing and Neural Networks. Methods Inf Med. 2017;56: 377–389. doi:10.3414/ME17-01-0024
46	Lee JT, Hsieh CC, Lin CH, Lin YJ, Kao CY. Prediction of hospitalization using artificial intelligence for urgent patients in the emergency department. Sci Rep. 2021;11. doi:10.1038/s41598-021-98961-2
47	Lo Y-T, Liao JC-H, Chen M-H, Chang C-M, Li C-T. Predictive modeling for 14-day unplanned hospital readmission risk by using machine learning algorithms. BMC Med Inform Decis Mak. 2021;21: 288. doi:10.1186/s12911-021-01639-y
48	Dowzicky P, Hanna E, Berger I, Colbert-Mack L, Wirtalla C, Raper SE, et al. Readmission Risk Assessment Using Random Forest Modeling in an Acute Care Hospital System. J Am Coll Surg. 2018;227: S161–S162. doi:10.1016/j.jamcollsurg.2018.07.343
49	Huo Z, Sundararajhan H, Hurley NC, Haimovich A, Taylor RA, Mortazavi BJ. Sparse Embedding for Interpretable Hospital Admission Prediction. Annu Int Conf IEEE Eng Med Biol Soc IEEE Eng Med Biol Soc Annu Int Conf. 2019;2019: 3438–3441. doi:10.1109/EMBC.2019.8856800
50	Ratnovsky A, Rozenes S, Bloch E, Halpern P. Statistical learning methodologies and admission prediction in an emergency department. Australas Emerg CARE. 2020;24: 241–247. doi:10.1016/j.auec.2020.11.004
51	Lucini FR, Fogliatto FS, da Silveira GJC, Neyeloff JL, Anzanello MJ, Kuchenbecker R de S, et al. Text mining approach to predict hospital admissions using early medical records from the emergency department. Int J Med Inform. 2017;100: 1–8. doi:10.1016/j.ijmedinf.2017.01.001
52	Walsh C, Hripcsak G. The effects of data sources, cohort selection, and outcome definition on a predictive model of risk of thirty-day hospital readmissions. J Biomed Inform. 2014;52: 418–426. doi:10.1016/j.jbi.2014.08.006
53	Rendell K, Koprinska I, Kyme A, Ebker‐White AA, Dinh MM. The Sydney Triage to Admission Risk Tool (START2) using machine learning techniques to support disposition decision‐making. Emerg Med Australas. 2019;31: 429–435. doi:10.1111/1742-6723.13199
54	Schiltz NK, Dolansky MA, Warner DF, Stange KC, Gravenstein S, Koroukian SM, et al. Impact of Instrumental Activities of Daily Living Limitations on Hospital Readmission: an Observational Study Using Machine Learning. J Gen Intern Med. 2020;35: 2865–2872. doi:http://dx.doi.org/10.1007/s11606-020-05982-0
55	Chandra A, Rahman PA, Sneve A, McCoy RG, Thorsteinsdottir B, Chaudhry R, et al. Risk of 30-Day Hospital Readmission Among Patients Discharged to Skilled Nursing Facilities: Development and Validation of a Risk-Prediction Model. J Am Med Dir Assoc. 2019;20: 444-450.e2. doi:10.1016/j.jamda.2019.01.137
56	Spangler D, Hermansson T, Smekal D, Blomberg H. A validation of machine learning-based risk scores in the prehospital setting. PLoS One. 2019;14: e0226518. doi:10.1371/journal.pone.0226518
57	Taylor RA, Hong WS, Haimovich A. Augmented triage for emergency department patients using gradient boosting and deep learning. Acad Emerg Med. 2018;25: S194. doi:http://dx.doi.org/10.1111/acem.13424
58	Artetxe A, Grana M, Beristain A, Rios S. Emergency Department Readmission Risk Prediction: A Case Study in Chile. Vicente JMF, AlvarezSanchez JR, Lopez F, Moreo JT, Adeli H, editors. BIOMEDICAL APPLICATIONS BASED ON NATURAL AND ARTIFICIAL COMPUTING, PT II. Vicomtech IK4 Res Ctr, Mikeletegi Pasealekua 57, San Sebastian 20009, Spain; 2017. pp. 11–20. doi:10.1007/978-3-319-59773-7_2
59	Raita Y, Goto T, Faridi MK, Brown DFM, Camargo CAJ, Hasegawa K. Emergency department triage prediction of clinical outcomes using machine learning models. Crit Care. 2019;23: 64. doi:10.1186/s13054-019-2351-7
60	Hilton CB, Milinovich A, Felix C, Vakharia N, Crone T, Donovan C, et al. Personalized predictions of patient outcomes during and after hospitalization using artificial intelligence. NPJ Digit Med. 2020;3: 1–8. doi:10.1038/s41746-020-0249-z
61	Otles E, McLay LA, Gorski JK, Patterson BW. Forecasting emergency department patient admissions utilizing machine learning. Acad Emerg Med. 2016;23: S90. doi:http://dx.doi.org/10.1111/acem.12974
62	Li J, Guo L, Handly N. Hospital admission prediction using pre-hospital variables. 2009 IEEE International Conference on Bioinformatics and Biomedicine, BIBM 2009. 2009. pp. 283–286. doi:10.1109/BIBM.2009.45
63	Aphinyanaphongs Y, Liang Y, Theobald J, Grover H, Swartz JL. Models to predict hospital admission from the emergency department through the sole use of the medication administration record. Acad Emerg Med. 2016;23: S116. doi:http://dx.doi.org/10.1111/acem.12974
64	Redfern OC, Watkinson PJ, Pimentel MA, Clifton DA, Tarassenko L, Prytherch D, et al. Predicting unplanned admissions to intensive care: Development and validation of a machine learning model. Intensive Care Med Exp. 2019;7. doi:http://dx.doi.org/10.1186/s40635-019-0265-y
65	Boggan JC, Schulteis RD, Simel DL, Lucas JE. Use of a natural language processing algorithm to predict readmissions at a veterans affairs hospital. J Gen Intern Med. 2019;34: S396–S397. doi:http://dx.doi.org/10.1007/11606.1525-1497
66	Lorenzana A, Tyagi M, Wang QC, Chawla R, Nigam S. Using text notes from call center data to predict hospitalization. Value Heal. 2016;19: A87. Available: http://ovidsp.ovid.com/ovidweb.cgi?T=JS&PAGE=reference&D=emed17&NEWS=N&AN=72311155
67	Jayousi, Rashid; Assaf R. 30-day Hospital Readmission Prediction using MIMIC Data. The Institute of Electrical and Electronics Engineers, Inc. (IEEE) Conference Proceedings. Al-Quds University,Jerusalem,Palestine: The Institute of Electrical and Electronics Engineers, Inc. (IEEE); 2020. pp. 1–6. doi:http://dx.doi.org/10.1109/AICT50176.2020.9368625
68	Yao LH, Leung KC, Hong JH, Tsai CL, Fu LC. A System for Predicting Hospital Admission at Emergency Department Based on Electronic Health Record Using Convolution Neural Network. Conf Proc - IEEE Int Conf Syst Man Cybern. 2020;2020-Octob: 546–551. doi:10.1109/SMC42975.2020.9282952
69	Zebin T, Chaussalet TJ. Design and implementation of a deep recurrent model for prediction of readmission in urgent care using electronic health records. The Institute of Electrical and Electronics Engineers, Inc. (IEEE) Conference Proceedings. Piscataway: The Institute of Electrical and Electronics Engineers, Inc. (IEEE); 2019. pp. 1–5. Available: https://www.proquest.com/conference-papers-proce…
70	Ta WA, Goh HL, Tan CS, Sun Y, Aung KCY, Teoh ZW, et al. Development and implementation of nationwide predictive model for admission prevention: System architecture & machine learning. The Institute of Electrical and Electronics Engineers, Inc. (IEEE) Conference Proceedings. Piscataway: The Institute of Electrical and Electronics Engineers, Inc. (IEEE); 2018. pp. 303–306. Available: https://www.pr…
71	Curto S, Carvalho JP, Salgado C, Vieira SM, Sousa JMC. Predicting ICU readmissions based on bedside medical text notes. The Institute of Electrical and Electronics Engineers, Inc. (IEEE) Conference Proceedings. Piscataway: The Institute of Electrical and Electronics Engineers, Inc. (IEEE); 2016. pp. 2144-a-2151-h. Available: https://www.proquest.com/conference-papers-proceedings/predicting-icu-re…
72	Wee Lai K, Wai Yong C, Pingguan-Murphy B, Huang Chuah J, Tee CATH. Prediction of Hospital Readmission Combining Rule-based and Machine Learning Model. The Institute of Electrical and Electronics Engineers, Inc. (IEEE) Conference Proceedings. University of Malaya,Faculty of Engineering,Dept. of Biomedical Engineering,Kuala Lumpur,Malaysia ; University of Malaya,Faculty of Engineering,Dept. of Elec…
73	Pakbin A, Rafi P, Hurley N, Schulz W, Harlan Krumholz M, Bobak Mortazavi J. Prediction of ICU Readmissions Using Data at Patient Discharge. The Institute of Electrical and Electronics Engineers, Inc. (IEEE) Conference Proceedings. Piscataway: The Institute of Electrical and Electronics Engineers, Inc. (IEEE); 2018. pp. 4932–4935. Available: https://www.proquest.com/conference-papers-proceedings/p…
74	Pitoglou S, Koumpouros Y, Anastasiou A. Using Electronic Health Records and Machine Learning to Make Medical-Related Predictions from Non-Medical Data. The Institute of Electrical and Electronics Engineers, Inc. (IEEE) Conference Proceedings. Piscataway: The Institute of Electrical and Electronics Engineers, Inc. (IEEE); 2018. pp. 56–60. Available: https://www.proquest.com/conference-papers-proce…
75	Arnold D. Predicting Population Health Focused Outcomes Using Machine Learning. ProQuest Dissertations and Theses. Rutgers The State University of New Jersey, Rutgers School of Health Professions. 2019. Available: https://www.proquest.com/dissertations-theses/predicting-population-health-focused-outcomes/docview/2301475744/se-2?accountid=17260
76	Marafino BJ, Schuler A, Liu VX, Escobar GJ, Baiocchi M. Predicting preventable hospital readmissions with causal machine learning. Health Serv Res. 2020;55: 993–1002. doi:10.1111/1475-6773.13586
77	Li Z, Xing X, Lu B, Li Z. Early Prediction of 30-day ICU Re-admissions Using Natural Language Processing and Machine Learning. arXiv.org. Ithaca: Cornell University Library, arXiv.org; 2019. Available: https://www.proquest.com/working-papers/early-prediction-30-day-icu-re-admissions-using/docview/2302243179/se-2
78	Feretzakis G, Karlis G, Loupelis E, Kalles D, Chatzikyriakou R, Trakas N, et al. Using Machine Learning Techniques to Predict Hospital Admission at the Emergency Department. J Crit Care Med. 2022;8: 107–116. doi:10.2478/jccm-2022-0003
79	Boer J de. Applying machine learning methods for predicting 120-day hospital readmission by utilizing medical administrative patient data. Tilburg University, Netherlands. 2019.
80	KWETCZER LA. Hospital Readmission Risk Prediction Using Machine Learning. University of Stockholm, Sweden. 2020.
81	Fernandes M, Mendes R, Vieira SM, Leite F, Palos C, Johnson A, et al. Predicting Intensive Care Unit admission among patients presenting to the emergency department using machine learning and natural language processing. Olier I, editor. PLoS One. 2020;15: e0229331. doi:10.1371/journal.pone.0229331
82	Eckert C, Nieves-Robbins N, Spieker E, Louwers T, Hazel D, Marquardt J, et al. Development and Prospective Validation of a Machine Learning-Based Risk of Readmission Model in a Large Military Hospital. Appl Clin Inform. 2019;10: 316–325. doi:10.1055/s-0039-1688553
83	Jones CD, Falvey J, Hess E, Levy CR, Nuccio E, Barón AE, et al. Predicting Hospital Readmissions from Home Healthcare in Medicare Beneficiaries. J Am Geriatr Soc. 2019;67: 2505–2510. doi:10.1111/jgs.16153
84	Jiang S, Chin KS, Qu G, Tsui KL. An integrated machine learning framework for hospital readmission prediction. Knowledge-Based Syst. 2018;146: 73–90. doi:10.1016/J.KNOSYS.2018.01.027
85	Tong L, Erdmann C, Daldalian M, Li J, Esposito T. Comparison of predictive modeling approaches for 30-day all-cause non-elective readmission risk. BMC Med Res Methodol. 2016;16: 26. doi:10.1186/s12874-016-0128-0
86	Araz OM, Olson D, Ramirez-Nafarrate A. Predictive analytics for hospital admissions from the emergency department using triage information. Int J Prod Econ. 2019;208: 199–207. doi:10.1016/j.ijpe.2018.11.024
87	Graham B, Bond R, Quinn M, Mulvenna M. Using Data Mining to Predict Hospital Admissions From the Emergency Department. IEEE Access. 2018;6: 10458–10469. doi:10.1109/ACCESS.2018.2808843
88	Wang J, Lim CP, Creighton D, Khorsavi A, Nahavandi S, Ugon J, et al. Patient admission prediction using a pruned fuzzy min–max neural network with rule extraction. Neural Comput Appl. 2015;26: 277–289. doi:10.1007/s00521-014-1631-z
89	Sterling NW, Patzer RE, Di M, Schrager JD. Prediction of emergency department patient disposition based on natural language processing of triage notes. Int J Med Inform. 2019;129: 184–188. doi:10.1016/J.IJMEDINF.2019.06.008
90	Sushmita S, Khulbe G, Hasan A, Newman S, Ravindra P, Roy SB, et al. Predicting 30-Day Risk and Cost of “All-Cause” Hospital Readmissions. AAAI Work - Tech Rep. 2016; 453–461. Available: http://www.cms.gov/Medicare/Medicare-Fee-for-Service-
91	Xue Y, Klabjan D, Luo Y. Predicting ICU readmission using grouped physiological and medication trends. Artif Intell Med. 2019;95: 27–37. doi:10.1016/J.ARTMED.2018.08.004
92	Levin S, Toerper M, Hamrock E, Hinson JS, Barnes S, Gardner H, et al. Machine-Learning-Based Electronic Triage More Accurately Differentiates Patients With Respect to Clinical Outcomes Compared With the Emergency Severity Index. Ann Emerg Med. 2018;71: 565-574.e2. doi:10.1016/J.ANNEMERGMED.2017.08.005
93	Hao S, Wang Y, Jin B, Shin AY, Zhu C, Huang M, et al. Development, Validation and Deployment of a Real Time 30 Day Hospital Readmission Risk Assessment Tool in the Maine Healthcare Information Exchange. Salluh JI, editor. PLoS One. 2015;10: e0140271. doi:10.1371/journal.pone.0140271
94	Fialho AS, Cismondi F, Vieira SM, Reti SR, Sousa JMC, Finkelstein SN. Data mining using clinical physiology at discharge to predict ICU readmissions. Expert Syst Appl. 2012;39: 13158–13165. doi:10.1016/J.ESWA.2012.05.086
95	Choudhury A, Greene CM. Evaluating Patient Readmission Risk: A Predictive Analytics Approach. Am J Eng Appl Sci. 2018;11: 1320–1331. doi:10.3844/ajeassp.2018.1320.1331
96	Mesgarpour M, Chaussalet T, Chahed S. Ensemble Risk Model of Emergency Admissions (ERMER). Int J Med Inform. 2017;103: 65–77. doi:10.1016/j.ijmedinf.2017.04.010
97	Golmaei SN, Luo X. DeepNote-GNN: predicting hospital readmission using clinical notes and patient network. Proceedings of the 12th ACM Conference on Bioinformatics, Computational Biology, and Health Informatics. New York, NY, USA: ACM; 2021. pp. 1–9. doi:10.1145/3459930.3469547
98	Finch A, Crowell A, Chang Y-C, Parameshwarappa P, Martinez J, Horberg M. A comparison of attentional neural network architectures for modeling with electronic medical records. JAMIA Open. 2021;4. doi:10.1093/jamiaopen/ooab064
99	Gao X, Alam S, Shi P, Dexter F, Kong N. Interpretable machine learning models for hospital readmission prediction: a two-step extracted regression tree approach. BMC Med Inform Decis Mak. 2023;23: 104. doi:10.1186/s12911-023-02193-5
100	Hegselmann S, Ertmer C, Volkert T, Gottschalk A, Dugas M, Varghese J. Development and validation of an interpretable 3 day intensive care unit readmission prediction model using explainable boosting machines. Front Med. 2022;9. doi:10.3389/fmed.2022.960296
101	Michailidis P, Dimitriadou A, Papadimitriou T, Gogas P. Forecasting Hospital Readmissions with Machine Learning. Healthcare. 2022;10: 981. doi:10.3390/healthcare10060981
102	Orangi-Fard N, Akhbardeh A, Sagreiya H. Predictive Model for ICU Readmission Based on Discharge Summaries Using Machine Learning and Natural Language Processing. Informatics. 2022;9: 10. doi:10.3390/informatics9010010
103	Song J, Hobensack M, Bowles KH, McDonald M V., Cato K, Rossetti SC, et al. Clinical notes: An untapped opportunity for improving risk prediction for hospitalization and emergency department visit during home health care. J Biomed Inform. 2022;128: 104039. doi:10.1016/j.jbi.2022.104039
104	Olza A, Millán E, Rodríguez-Álvarez MX. Development and validation of predictive models for unplanned hospitalization in the Basque Country: analyzing the variability of non-deterministic algorithms. BMC Med Inform Decis Mak. 2023;23: 152. doi:10.1186/s12911-023-02226-z
105	Conilione P, Jessup R, Gust A. Novel machine learning model for predicting multiple unplanned hospitalisations. BMJ Heal Care Inf. 2023;30: e100682. doi:10.1136/bmjhci-2022-100682
106	Nazyrova N, Chaussalet TJ, Chahed S. Machine Learning Models for Predicting 30-Day Readmission of Elderly Patients Using Custom Target Encoding Approach. 2022. pp. 122–136. doi:10.1007/978-3-031-08757-8_12
107	Luo AL, Ravi A, Arvisais-Anhalt S, Muniyappa AN, Liu X, Wang S. Development and Internal Validation of an Interpretable Machine Learning Model to Predict Readmissions in a United States Healthcare System. Informatics. 2023;10: 33. doi:10.3390/informatics10020033
108	Brankovic A, Rolls D, Boyle J, Niven P, Khanna S. Identifying patients at risk of unplanned re-hospitalisation using statewide electronic health records. Sci Rep. 2022;12: 16592. doi:10.1038/s41598-022-20907-z
109	Dadabhoy FZ, Driver L, McEvoy DS, Stevens R, Rubins D, Dutta S. Prospective External Validation of a Commercial Model Predicting the Likelihood of Inpatient Admission From the Emergency Department. Ann Emerg Med. 2023;81: 738–748. doi:10.1016/j.annemergmed.2022.11.012
110	Lin C, Pan L-F, He Z-Q, Hsu S. Early prediction of 30- and 14-day all-cause unplanned readmissions. Health Informatics J. 2023;29: 146045822311646. doi:10.1177/14604582231164694
111	Liu Y, Qin S. An Interpretable Machine Learning Approach for Predicting Hospital Length of Stay and Readmission. 2022. pp. 73–85. doi:10.1007/978-3-030-95405-5_6
112	Patel D, Cheetirala SN, Raut G, Tamegue J, Kia A, Glicksberg B, et al. Predicting Adult Hospital Admission from Emergency Department Using Machine Learning: An Inclusive Gradient Boosting Model. J Clin Med. 2022;11: 6888. doi:10.3390/jcm11236888
113	de Hond AAH, Kant IMJ, Fornasa M, Cinà G, Elbers PWG, Thoral PJ, et al. Predicting Readmission or Death After Discharge From the ICU: External Validation and Retraining of a Machine Learning Model. Crit Care Med. 2023;51: 291–300. doi:10.1097/CCM.0000000000005758
114	Niu K, Pei S, Peng X, Zeng J, Zhang K. Intensive Care Unit readmission prediction with correlation enhanced multi-task learning. Comput Electr Eng. 2023;110: 108780. doi:10.1016/j.compeleceng.2023.108780
115	Witt UF, Nibe SM, Ole H, Lebech CS. A novel approach for predicting acute hospitalizations among elderly recipients of home care? A model development study. Int J Med Inform. 2022;160: 104715. doi:10.1016/j.ijmedinf.2022.104715
116	Arnal L, Pons-Suñer P, Navarro-Cerdán JR, Ruiz-Valls P, Caballero Mateos MJ, Valdivieso Martínez B, et al. Decision support through risk cost estimation in 30-day hospital unplanned readmission. Vellido A, editor. PLoS One. 2022;17: e0271331. doi:10.1371/journal.pone.0271331

## Sheet: TRIPOD
Supplementary 2: Sheet "TRIPOD" Assessing quality of reporting using TRIPOD checklist
Item no. TRIPOD Study no.	Study	Type	Title 1	Abstract 2	Background 3a	Objectives 3b	Data source 4a	Key dates 4b	Study settings 5a	Eligibility criteria (Inclusions/Exclusions) 5b	Sample size 8 *	Missing data 9 ***	Handling of predictors 10a	Performance measures 10d **	Flow of participants 13a	Population characteristics 13b	Model specifications 15	Model performance with CI**** 16	Limitations 18	Overall interpretations 19b	Supplementary 21	Funding 22	Score (of 20)
1	Sutter, T. et al. [2021]	Article	0.5	0.5	0.5	1	1	1	1	1	0.5	0	0	0.5	0	0	0.5	1	1	1	0	0	11
2	Futoma, J. et al. [2015]	Article	0.5	0.5	1	1	1	1	1	1	1	0	0.5	0.5	0.5	0.5	1	0.5	1	1	1	0	14.5
3	Deschepper, M. et al. [2019]	Article	0.5	1	1	1	1	1	1	1	0.5	0	1	0.5	1	0.5	0.5	0.5	1	1	1	0	15
4	Junqueira, A R B et al. [2019]	Article	0.5	1	1	1	1	1	1	1	0.5	1	1	0.5	1	1	0.5	0.5	1	1	0	0	15.5
5	Baig, M. et al. [2019]	Article	0.5	1	0.5	1	1	1	1	1	0.5	0	1	0.5	0.5	1	0.5	0.5	0	1	0	1	13.5
6	Mohanty, S D. et al. [2020]	Article	0.5	0.5	1	1	1	1	1	1	1	0	0	0.5	1	0	0.5	0.5	1	1	0	1	13.5
7	Khanna, S. et al. [2019]	Article	1	0.5	0.5	1	1	1	1	1	0.5	1	1	1	0.5	1	1	1	1	1	1	1	18
8	Lin, Yu-Wei et al. [2019]	Article	0.5	0.5	1	1	1	1	1	1	1	1	1	0.5	0.5	0	1	1	1	1	1	1	17
9	MacKay, Emily J. et al. [2021]	Article	1	1	1	1	1	1	1	1	0.5	0	1	1	0.5	0.5	0.5	1	1	1	1	1	17
10	Kulkarni, P. et al. [2016]	Article	0.5	0.5	1	1	0.5	0.5	0	0	0.5	0	0	1	0	0.5	1	0.5	0	1	0	0	8.5
11	Barbieri, S. et al. [2020]	Article	0.5	1	1	1	1	1	1	1	1	0	1	0.5	1	0	1	1	1	1	1	0	16
12	He, Xue et al. [2019]*	Conference abstract, no full article found
13	Venugopalan, J. et al. [2017]	Article	0.5	0.5	1	1	1	1	1	1	0.5	1	1	0.5	0	0	0.5	0.5	1	1	0	0	13
14	Lin, C. et al. [2021]	Article	0.5	1	1	1	1	1	1	1	0.5	0	0.5	0.5	0	1	1	1	1	1	0	1	15
15	Dhalluin, T. et al. [2020]	Article	1	0.5	0.5	1	1	1	1	1	0.5	0	0.5	0.5	1	0	0.5	0.5	0	0	0	0	10.5
16	Fenn, A. . et al. [2021]	Article	1	0.5	1	1	1	1	1	1	1	1	1	0.5	0	0	0.5	1	1	1	1	1	16.5
17	Ryu, B. . et al. [2021]	Article	1	0.5	1	1	1	1	1	1	0.5	0	0.5	0.5	1	1	0.5	0.5	1	1	1	1	16
18	Zhao, P. et al. [2021]	Article	0.5	0.5	1	1	1	1	1	1	0.5	1	1	0.5	0	1	1	0.5	1	1	1	0	15.5
19	Wu, C. X. et al. [2021]	Article	0.5	0.5	1	1	1	1	1	1	0.5	0	1	1	0	1	1	0.5	1	1	1	0	15
20	Holloway, J. [2019]	Article	1	0.5	1	1	1	1	1	1	0.5	0	0.5	0.5	0	0	0.5	0.5	1	0	1	1	13
21	Handly, N. et al. [2015]	Article	0.5	1	1	1	1	1	1	1	0.5	0	1	0.5	0	0	0.5	1	1	1	0	0	13
22	Takahashi, Paul Y. et al. [2015]	Article	0.5	1	1	1	1	1	1	1	0.5	0	1	1	-	1	0.5	1	1	1	0	0	14.5
23	Topaz, M. et al. [2020]	Article	0.5	1	1	1	1	1	1	1	0.5	1	1	0.5	0	0	0.5	0.5	1	1	0	0	13.5
24	Li, Qing et al. [2020]	Article	0.5	1	1	1	0	1	1	1	0.5	1	0.5	1	0	0	0.5	1	1	1	1	1	15
25	Flaks-Manov, N. et al. [2021]	Article	0.5	1	1	1	1	1	1	1	0.5	1	1	0.5	1	1	0.5	0.5	1	1	0	1	16.5
26	Ko, Michael et al. [2021]	Article	0.5	0.5	0.5	1	1	1	1	1	0.5	1	0.5	0.5	1	1	0.5	1	1	1	1	1	16.5
27	Shirakawa, T. et al. [2020]	Article	0.5	1	1	1	1	1	1	1	0.5	1	1	1	1	1	0.5	1	1	1	1	0	17.5
28	De Hond, A. et al. [2021]	Article	1	1	1	1	1	1	1	1	0.5	1	1	1	1	1	0.5	1	1	1	1	1	19
29	Jaotombo, F. et al. [2020]	Article	1	1	1	1	1	1	1	1	0.5	0	0	0.5	0	0	0.5	1	1	1	0	1	13.5
30	Panicacci, S. et al. [2018]	Conference article	0.5	0.5	1	1	1	1	1	1	0.5	1	1	0.5	-	0	0.5	0.5	1	1	0	0	13
31	Yang, C. et al. [2016]	Conference article	0.5	0.5	1	1	1	1	1	1	0	0	0	0.5	0	0	1	1	1	1	0	1	12.5
32	Shadmi, E. et al. [2015]	Article	0.5	0.5	1	1	1	1	1	1	0.5	1	1	0.5	1	1	1	0.5	1	1	1	0	16.5
33	Maali, Y. et al. [2018]	Article	0.5	1	1	1	1	1	1	1	0.5	0	0.5	1	1	0	1	1	1	1	1	1	16.5
34	Jamei, M. et al. [2017]	Article	0.5	0.5	0.5	1	1	1	1	1	0.5	0	0	0.5	0	1	1	0.5	1	1	1	0	13
35	Peck, Jordan S. et al. [2012]	Article	0.5	1	1	1	1	1	1	1	0.5	0	1	1	0	1	1	0.5	1	1	0	0	14.5
36	Hong, Woo Suk et al. [2018]	Article	0.5	1	1	1	1	1	1	1	0.5	1	1	0.5	0	1	0.5	1	1	1	1	1	17
37	Leegon, J. et al. [2005]	Conference proceeding
38	Mowbray, F. et al. [2020]	Article	1	1	1	1	1	1	1	1	0.5	1	0.5	0.5	0	1	0.5	1	1	1	1	0	16
39	Jones, A. et al. [2018]	Article	1	1	1	1	1	1	1	1	0.5	0	0.5	1	-	1	0.5	0.5	1	1	1	1	16
40	Wang, H. et al. [2018]	Article	0.5	0.5	1	1	1	1	1	0	0.5	1	0.5	0.5	0	0	0.5	0.5	0	1	0	1	11.5
41	Yu, K. et al. [2020]	Article	0.5	0.5	1	1	1	1	1	1	0.5	1	0.5	0.5	0	0	0.5	0.5	0	1	0	1	12.5
42	Tse Lin Ho, E. et al. [2017]*	Poster abstract
43	Yu, S. et al. [2015]	Article	0.5	0.5	1	1	1	0.5	1	1	0.5	0	0.5	0.5	0	0	0.5	0.5	0	1	0	0	10
44	Rahimian, F. et al. [2018]	Article	0.5	1	1	1	1	1	1	1	0.5	1	0.5	1	0	1	0.5	1	1	1	1	1	17
45	Zhang, X. et al. [2017]	Article	0.5	1	1	1	1	1	1	1	0.5	1	1	0.5	1	1	1	1	1	1	1	0	17.5
46	Lee, J T. et al. [2021]	Article	1	1	0.5	1	1	1	1	1	0.5	1	1	0.5	0	1	0.5	1	1	1	1	1	17
47	Lo, Yu-Tai et al. [2021]	Article	0.5	1	1	1	1	1	1	1	0.5	1	0.5	0.5	1	0	0.5	0.5	1	1	1	1	16
48	Dowzicky, P. et al. [2018]*	Abstract, No full article found
49	Huo, Z. et al. [2019]*	Conference article	0.5	0.5	1	1	1	1	1	0	0.5	0	0	0.5	0	0	0.5	0.5	0	1	0	0	9
50	Ratnovsky, A. et al. [2021]	Article	1	0.5	1	1	0	1	1	1	0.5	1	0	0.5	0	0	0.5	0.5	0	1	0	1	11.5
51	Lucini, Filipe R. et al. [2017]	Article	1	1	1	1	1	1	1	1	0.5	1	1	0.5	1	0	0.5	1	1	1	1	0	16.5
52	Walsh, C. et al. [2014]	Article	0.5	0.5	0.5	1	1	1	1	1	0.5	1	1	1	0	1	1	1	1	1	1	1	17
53	Rendell, K. et al. [2019]	Article	1	1	1	1	1	1	1	1	0.5	1	0.5	0.5	0	1	0.5	1	1	1	0	0	15
54	Schiltz, Nicholas K. et al. [2020]	Article	0.5	1	1	1	1	1	1	1	0.5	1	1	0.5	0	1	1	0.5	1	1	1	1	17
55	Chandra, A. et al. [2019]	Article	1	1	0.5	1	1	1	1	1	0.5	1	0.5	0.5	-	1	0.5	1	1	1	1	1	16.5
56	Spangler, D. et al. [2019]	Article	0.5	1	1	1	1	1	1	1	0.5	1	1	1	1	1	1	1	1	1	1	1	19
57	Taylor, Richard A. et al. [2018]	Abstract, No full article found
58	Artetxe, A. et al. [2017]	Article	0.5	0.5	0.5	1	1	1	1	1	1	1	0	0.5	0	1	1	0.5	0	1	0	0	12.5
59	Raita, Y. et al. [2018]	Article	0.5	1	1	1	1	1	1	1	0.5	1	0.5	1	0	1	1	1	1	1	1	1	17.5
60	Hilton, C. Beau . et al. [2020]	Article	1	1	1	1	1	1	1	0.5	1	0	0	1	0	1	0.5	1	1	1	1	1	16
61	Otles, E. et al. [2016]	Abstract, No full article found
62	Li, Jiexun. et al. [2009]	Conference article	0.5	0.5	1	1	1	1	1	0	0.5	0	0.5	0.5	-	0	0.5	0.5	0	1	0	0	9.5
63	Aphinyanaphongs, Y. et al. [2016]	Abstract, No full article found
64	Redfern, OC. et al. [2019]	Abstract, No full article found
65	Boggan, Joel C. et al. [2019]	Abstract, No full article found
66	Lorenzana, A. et al. [2016]	Abstract, No full article found
67	Assaf R. et al. [2020]	Conference article	0.5	0.5	1	1	1	1	1	0	1	0	1	0.5	0	0	0.5	0.5	1	1	0	0	11.5
68	Yao, Li-Hung et al. [2020]	Conference article	1	0.5	1	1	1	1	1	0	0.5	1	0	0.5	0	0	0.5	0.5	0	1	0	1	11.5
69	Zebin, T. et al. [2019]	Conference article	0.5	0.5	1	1	1	1	1	1	1	0	0.5	0.5	1	0	0.5	0.5	0	1	0	1	13
70	Wee, An Ta et al. [2018]	Conference article	0.5	0.5	1	1	1	1	1	1	0.5	0	0.5	0.5	0	0	0.5	1	0	1	0	0	11
71	Curto, S. et al.[2016]	Conference article	0.5	0.5	1	1	1	1	1	1	0.5	0	1	0.5	0	0	0.5	0.5	0	1	0	1	12
72	Teo, K. et al. [2020]	Conference article	0.5	0.5	1	1	1	1	1	1	1	0	1	0.5	0	0	0.5	0.5	0	1	0	1	12.5
73	Pakbin, A. et al.[2018]	Conference article	0.5	0.5	1	1	1	1	1	1	1	1	1	1	0	0	0.5	1	1	1	0	1	15.5
74	Pitoglou, S. et al. [2018]	Conference article	0.5	0.5	0.5	1	1	1	1	1	0.5	0	1	0.5	0	0	0.5	0.5	1	1	0	0	11.5
75	Arnold, D. et al. [2019]*	Thesis	1	0.5	1	1	1	1	1	0	0.5	1	1	0.5	0.5	0.5	0.5	0.5	1	1	1	0	14.5
76	Marafino B. et al. [2020]	Article	0.5	0.5	1	1	1	1	1	1	0.5	0	1	0.5	0	1	0.5	1	1	1	1	1	15.5
77	Li, Zhiheng et al. [2019]	Article	1	0.5	1	1	1	1	1	1	1	0	1	0.5	0	0	0.5	0.5	1	1	0	0	13
78	Feretzakis, G. et al. [2021]	Article	0.5	0.5	0.5	1	1	1	1	0	0.5	1	0	0.5	0	0	0.5	0.5	1	1	0	0	10.5
79	De Boer, J. [2019]*	Thesis	1	0.5	1	1	1	1	1	1	0.5	1	1	0.5	0	0	0.5	0.5	1	1	1	0	14.5
80	Kwetczer, Louise A. [2020]*	Thesis	0.5	0.5	1	1	1	0.5	1	0	0	1	1	0.5	0	0	0.5	0.5	1	1	1	0	12
81	Fernandes, M. et al. [2020]	Article	1	0.5	1	1	1	1	1	1	1	0	1	1	1	1	1	1	0	1	1	1	17.5
82	Eckert, C. et al. [2019]	Article	1	1	0.5	1	1	1	1	1	1	1	0.5	0.5	0.5	0	0.5	0.5	1	1	0	1	15
83	Jones, Christine D. et al. [2019]	Article	0.5	1	1	1	1	1	1	1	0.5	1	1	1	1	1	1	0.5	1	1	0	1	17.5
84	Jiang, S. et al. [2018]	Article	0.5	0.5	1	1	1	1	1	1	0.5	0	1	0.5	0	0	0.5	0.5	0	1	0	1	12
85	Tong, L. et al. [2016]	Article	0.5	1	1	1	1	1	1	1	1	1	1	0.5	0	0	0.5	1	0	1	0	1	14.5
86	Ozgur, A. et al. [2019]	Article	0.5	0.5	1	1	1	1	1	1	0.5	1	1	0.5	-	1	1	0.5	0	1	1	0	14.5
87	Graham, B. et al. [2018]	Article	0.5	1	1	1	1	1	1	1	0.5	1	1	0.5	0	1	1	0.5	0	1	1	0	15
88	Wang, Jin et al. [2015]	Article	0.5	0.5	1	1	0.5	0.5	1	0	0.5	0	1	1	0	0	0.5	0.5	0	1	0	0	9.5
89	Sterling, Nicholas et al.[2019]	Article	0.5	1	1	1	1	1	1	1	1	1	1	0.5	-	0	0.5	1	1	0	0	1	14.5
90	Sushmit, S. et al.[2016]	Conference article	0.5	0.5	1	1	0.5	0.5	1	1	0.5	0	1	0.5	0	1	0.5	0.5	0	1	0	1	12
91	Xue, Y. et al. [2019]	Article	0.5	1	1	1	1	1	1	1	0.5	1	1	0.5	0	0	0.5	0.5	1	1	1	1	15.5
92	Levin, S. [2018]	Article	0.5	1	0.5	1	1	1	1	1	0.5	1	1	0.5	1	1	0.5	1	1	1	1	1	17.5
93	Hao, S. [2015]	Article	1	0.5	1	1	1	1	1	1	1	1	1	1	1	1	0.5	0.5	1	1	1	1	18.5
94	Fialho, A.S. et al. [2012]	Article	0.5	0.5	1	1	1	1	1	1	0.5	1	0.5	1	1	1	0.5	1	1	1	0	1	16.5
95	Choudhury, A. et al. [2018]	Article	0.5	0.5	1	1	1	1	1	1	1	1	0.5	0.5	1	1	0.5	0.5	0	1	1	0	15
96	Mesgarpour, M. [2017]	Article	0.5	1	1	1	1	1	1	1	0.5	1	0.5	0.5	0	0	1	1	1	1	1	1	16
97	Golmaei, SN et al. [2021]	Conference article	0.5	0.5	1	1	1	1	1	0.5	0.5	0	0.5	1	0	0	1	1	0	0	0	0	10.5
98	Finch, A et al. [2021]	Article	0.5	1	1	1	1	1	1	1	0.5	0	1	1	0	1	1	1	1	1	1	0	16
99	Gao, XQ et al. [2023]	Article	0.5	1	1	1	0.5	1	1	1	0.5	0	1	1	0	0.5	1	1	1	1	1	1	16
100	Hegselmann, S et al. [2022]	Article	0.5	1	1	1	1	1	1	1	0.5	0	1	1	1	1	1	1	1	1	1	1	18
101	Michailidis, P et al. [2022]	Article	0.5	0.5	1	1	1	1	1	0.5	0.5	1	1	1	0	0	1	0.5	0	0.5	0	1	13
102	Orangi-Fard, N et al. [2022]	Article	1	1	0.5	1	1	1	1	1	0.5	0	1	1	1	0.5	0.5	0.5	0	0.5	0	1	14
103	Song, JY et al. [2022]	Article	1	1	0.5	1	1	1	1	1	1	1	1	1	0	1	0.5	0.5	1	0	1	1	16.5
104	Olza, A et al. [2023]	Article	1	0.5	0.5	1	1	1	1	1	0.5	1	1	1	0.5	1	1	0.5	1	1	1	1	17.5
105	Conilione, P et al. [2023]	Article	0.5	0.5	0.5	1	1	1	1	0.5	1	1	1	1	0	1	1	1	1	1	1	1	17
106	Nazyrova, N et al. [2022]	Conference article	0.5	0.5	0.5	1	1	1	1	1	1	1	1	1	1	1	0.5	0.5	0	1	0	0	14.5
107	Luo, AL et al. [2023]	Article	1	1	0.5	1	1	1	1	1	0.5	1	1	1	1	1	0.5	0.5	1	1	1	1	18
108	Brankovic, A et al. [2022]	Article	1	0.5	0.5	1	1	1	1	1	0.5	0.5	1	1	1	1	1	1	1	1	1	0	17
109	Dadabhoy, FZ et al. [2023]	Article	0.5	1	0.5	1	1	1	1	0.5	0.5	1	0.5	1	0	1	0.5	1	1	1	1	1	16
110	Lin, CH et al. [2023]	Article	0.5	0.5	0.5	1	1	1	1	1	0.5	0	0.5	1	1	1	1	1	1	0.5	0	1	15
111	Liu, YX et al. [2022]	Conference article	0.5	0.5	0.5	1	0.5	1	1	0.5	0.5	0	0.5	1	0	0	0.5	1	0	1	0	0	10
112	Patel, D et al. [2022]	Article	0.5	0.5	0.5	1	1	1	1	1	0.5	1	0.5	1	1	1	1	1	1	1	0	1	16.5
113	De Hond, A et al. [2023]	Article	0.5	1	1	1	1	1	1	1	0.5	0.5	0.5	1	1	1	1	1	1	0	1	0	16
114	Niu, K et al. [2023]	Article	0.5	0.5	1	1	1	1	0	0	0.5	0	0	1	0	0	1	0.5	1	0	0	1	10
115	Witt, UF et al. [2022]	Article	0.5	1	1	1	1	1	1	1	1	0.5	0.5	1	0	1	0.5	1	1	1	1	1	17
116	L. Arnal et al. [2022]	Article	0.5	0.5	1	1	0.5	1	1	1	1	1	1	1	0	1	1	0.5	0	1	1	1	16
1=reported, 0=not reported, 0,5= incomplete reporting, not applicable= ‘_’. Abstracts and proceedingsare not included in the assessment due to thier limited space of text
*	We report sample size as incomplete if either patients' unique number or records number (if applicable) was missing
**	1 as complete if both discrimination and calibartion methods were mentioned
***	Note that here we excluded abstracts and proceedings (10 studies) but in the data extraction we included them in counting reporting of missing values. In the results section we reported the percentage we calcaulated from the data extraction file. That is the reason that the percentage here varied from the one reported in the result section.
****	Only explicit reporting of CI was considered as complete reporting
No. Eligible citations in each item			106	106	106	106	106	106	106	106	106	106	106	106	99	106	106	106	106	106	106	106
Sum of score for each item			67	76.5	93.5	106	101	103.5	104	92	63.5	59.5	77	74	35	56.5	71.5	77.5	77	97.5	56	62
Adherence to TRIPOD (sum/no. Eligible)			0.632075	0.721698	0.882075	1	0.95283	0.976415	0.981132	0.867925	0.599057	0.561321	0.726415	0.698113	0.353535	0.533019	0.674528	0.731132	0.726415	0.919811	0.528302	0.584906
		Category in Tripod	Item name	Numbering in TRIPOD	Score
		Title	Title	1	0.63		Median	76.75
		Abstract	Abstract 2	2	0.72		Q1	63.125
		Introduction	Background 3a	3a	0.88		Q3	94.5
		Introduction	Objectives 3b	3b	1		IQR	31.375
		Methods	Data source 4a	4a	0.95
		Methods	Key dates 4b	4b	0.98
		Methods	Study settings 5a	5a	0.98
		Methods	Eligibility criteria 5b	5b	0.86
		Methods	Sample size 8	8	0.6
		Methods	Missing data 9	9	0.56
		Methods	Handling of predictors 10a	10a	0.72
		Methods	Performance measures 10d	10d	0.7
		Results	Flow of participants 13a	13a	0.35
		Results	Population characteristics 13b	13b	0.53
		Results	Model specifications 15b	15	0.67
		Results	Model performance with CI 16	16	0.73
		Discussion	Limitations 18	18	0.73
		Discussion	Overall interpretations 19b	19b	0.92
		Other information	Supplementary 21	21	0.52
		Other information	Funding 22	22	0.58
The reviewed studies
1	Sutter T, Roth JA, Chin-Cheong K, Hug BL, Vogt JE. A comparison of general and disease-specific machine learning models for the prediction of unplanned hospital readmissions. J Am Med INFORMATICS Assoc. 2021;28: 868–873. doi:10.1093/jamia/ocaa299
2	Futoma J, Morris J, Lucas J. A comparison of models for predicting early hospital readmissions. J Biomed Inform. 2015;56: 229–238. doi:10.1016/j.jbi.2015.05.016
3	Deschepper M, Eeckloo K, Vogelaers D, Waegeman W. A hospital wide predictive model for unplanned readmission using hierarchical ICD data. Comput Methods Programs Biomed. 2019;173: 177–183. doi:10.1016/j.cmpb.2019.02.007
4	Junqueira ARB, Mirza F, Baig MM. A machine learning model for predicting ICU readmissions and key risk factors: analysis from a longitudinal health records. Health Technol (Berl). 2019;9: 297–309. doi:http://dx.doi.org/10.1007/s12553-019-00329-0
5	Baig MM, Hua N, Zhang E, Robinson R, Spyker A, Armstrong D, et al. A machine learning model for predicting risk of hospital readmission within 30 days of discharge: validated with LACE index and patient at risk of hospital readmission (PARR) model. Med Biol Eng Comput. 2020;58: 1459–1466. doi:10.1007/s11517-020-02165-1
6	Mohanty SD, Lekan D, McCoy TP, Jenkins M, Manda P. A multi-modal machine learning approach towards predicting patient readmission. Park T, Cho YR, Hu X, Yoo I, Woo HG, Wang J, et al., editors. 2020 IEEE INTERNATIONAL CONFERENCE ON BIOINFORMATICS AND BIOMEDICINE. Univ North Carolina Greensboro, Dept Comp Sci, Greensboro, NC 27412 USA; 2020. pp. 2027–2035. doi:10.1109/BIBM49941.2020.9313588
7	Khanna S, Rolls DA, Boyle J, Xie Y, Jayasena R, Hibbert M, et al. A risk stratification tool for hospitalisation in Australia using primary care data. Sci Rep. 2019;9. doi:10.1038/s41598-019-41383-y
8	Yu-Wei L, Zhou Y, Faghri F, Shaw MJ, Campbell RH. Analysis and Prediction of Unplanned Intensive Care Unit Readmission using Recurrent Neural Networks with Long Short-Term Memory. BioRxiv. Cold Spring Harbor: Cold Spring Harbor Laboratory Press; 2018. doi:http://dx.doi.org/10.1101/385518
9	MacKay EJ, Stubna MD, Chivers C, Draugelis ME, Hanson WJ, Desai ND, et al. Application of machine learning approaches to administrative claims data to predict clinical outcomes in medical and surgical patient populations. PLoS One. 2021;16: e0252585. doi:10.1371/journal.pone.0252585
10	Kulkarni P, Smith L, Woeltje K, Smith LD, Woeltje KF. Assessing risk of hospital readmissions for improving medical practice. Health Care Manag Sci. 2016;19: 291–299. doi:10.1007/s10729-015-9323-5
11	Barbieri S, Kemp J, Perez-Concha O, Kotwal S, Gallagher M, Ritchie A, et al. Benchmarking Deep Learning Architectures for Predicting Readmission to the ICU and Describing Patients-at-Risk. Sci Rep. 2020;10: 1111. doi:10.1038/s41598-020-58053-z
12	He X, Gual N, Gavaldà R, Inzitari M. Big Data for the stratification of readmission risk after hospital discharge of older adults with complex conditions. Int J Integr Care. 2019;19: 1–2. doi:10.5334/ijic.s3224
13	Venugopalan J, Chanani N, Maher K, Wang MD. Combination of static and temporal data analysis to predict mortality and readmission in the intensive care. Annu Int Conf IEEE Eng Med Biol Soc IEEE Eng Med Biol Soc Annu Int Conf. 2017;2017: 2570–2573. doi:10.1109/EMBC.2017.8037382
14	Lin C, Hsu S, Lu H-F, Pan L-F, Yan Y-H. Comparison of Back-Propagation Neural Network, LACE Index and HOSPITAL Score in Predicting All-Cause Risk of 30-Day Readmission. Risk Manag Healthc Policy. 2021;14: 3853–3864. doi:10.2147/RMHP.S318806
15	Dhalluin T, BANNAY A, Lemordant P, Sylvestre E, Chazard E, Cuggia M, et al. Comparison of Unplanned 30-Day Readmission Prediction Models, Based on Hospital Warehouse and Demographic Data...30th Medical Informatics Europe Conference. Stud Heal Technol Informatics. 2020;270: 547–551. doi:10.3233/SHTI200220
16	Fenn A, Davis C, Buckland DM, Kapadia N, Nichols M, Gao M, et al. Development and Validation of Machine Learning Models to Predict Admission From Emergency Department to Inpatient and Intensive Care Units. Ann Emerg Med. 2021;78: 290–302. doi:10.1016/j.annemergmed.2021.02.029
17	Ryu B, Yoo S, Kim S, Choi J. Development of Prediction Models for Unplanned Hospital Readmission within 30 Days Based on Common Data Model: A Feasibility Study. Methods Inf Med. 2021. doi:10.1055/s-0041-1735166
18	Zhao P, Yoo I, Naqvi SH. Early Prediction of Unplanned 30-Day Hospital Readmission: Model Development and Retrospective Data Analysis. JMIR Med Inf 2021;9(3)e16306 https//medinform.jmir.org/2021/3/e16306. 2021;9: e16306. doi:10.2196/16306
19	Wu CX, Suresh E, Phng FWL, Tai KP, Pakdeethai J, D’souza JLA, et al. Effect of a Real-Time Risk Score on 30-day Readmission Reduction in Singapore. Appl Clin Inform. 2021;12: 372–382. doi:10.1055/S-0041-1726422/ID/OR200228RA-71
20	Holloway J, Neely C, Yuan X, Zhang Y, Ouyang J, Cantrell D, et al. Evaluating the performance of a predictive modeling approach to identifying members at high-risk of hospitalization. J Med Econ. 2020;23: 228–234. doi:10.1080/13696998.2019.1666854
21	Handly N, Thompson DA, Li J, Chuirazzi DM, Venkat A. Evaluation of a hospital admission prediction model adding coded chief complaint data using neural network methodology. Eur J Emerg Med. 2015;22: 87–91. doi:10.1097/MEJ.0000000000000126
22	Takahashi PY, Ryu E, Olson JE, Winkler EM, Hathcock MA, Gupta R, et al. Health behaviors and quality of life predictors for risk of hospitalization in an electronic health record-linked biobank. Int J Gen Med. 2015;8: 247–254. doi:10.2147/IJGM.S85473
23	Topaz M, Woo K, Ryvicker M, Zolnoori M, Cato K. Home Healthcare Clinical Notes Predict Patient Hospitalization and Emergency Department Visits. Nurs Res. 2020;69: 448–454. doi:10.1097/NNR.0000000000000470
24	Li Q, Yao X, Échevin D. How Good Is Machine Learning in Predicting All-Cause 30-Day Hospital Readmission? Evidence From Administrative Data. Value Heal J Int Soc Pharmacoeconomics Outcomes Res. 2020;23: 1307–1315. doi:10.1016/j.jval.2020.06.009
25	Flaks-Manov N, Shadmi E, Yahalom R, Perry-Mezre H, Balicer R, Srulovici E. Identification of elderly patients at-risk for 30-day readmission: clinical insight beyond big data prediction. J Nurs Manag. 2021. doi:10.1111/jonm.13495
26	Ko M, Chen E, Agrawal A, Rajpurkar P, Avati A, Ng A, et al. Improving hospital readmission prediction using individualized utility analysis. J Biomed Inform. 2021;119: 103826. doi:10.1016/j.jbi.2021.103826
27	Shirakawa T, Sonoo T, Ogura K, Fujimori R, Hara K, Goto T, et al. Institution-Specific Machine Learning Models for Prehospital Assessment to Predict Hospital Admission: Prediction Model Development Study. JMIR Med INFORMATICS. 2020;8. doi:10.2196/20324
28	Schinkelshoek L, De Hond A, Steyerberg E, Raven W, De Groot B, Gaakeer M, et al. Machine learning for developing a prediction model of hospital admission of emergency department patients: Hype or hope? Int J Med Inform. 2021;152: 104496. doi:http://dx.doi.org/10.1016/j.ijmedinf.2021.104496
29	Jaotombo F, Pauly V, Auquier P, Orleans V, Boucekine M, Fond G, et al. Machine-learning prediction of unplanned 30-day rehospitalization using the French hospital medico-administrative database. Medicine (Baltimore). 2020;99: e22361. doi:10.1097/MD.0000000000022361
30	Panicacci S, Donati M, Fanucci L, Bellini I, Profili F, Francesconi P. Population Health Management exploiting Machine Learning Algorithms to identify High-Risk Patients. Hollmen J, McGregor C, Soda P, Kane B, editors. 2018 31ST IEEE INTERNATIONAL SYMPOSIUM ON COMPUTER-BASED MEDICAL SYSTEMS (CBMS 2018). Univ Pisa, Dept Informat Engn, Pisa, Italy; 2018. pp. 298–303. doi:10.1109/CBMS.2018.00059
31	Yang CL, Delcher C, Shenkman E, Ranka S, IEEE. Predicting 30-Day All-Cause Readmissions from Hospital Inpatient Discharge Data. 2016 IEEE 18TH INTERNATIONAL CONFERENCE ON E-HEALTH NETWORKING, APPLICATIONS AND SERVICES (HEALTHCOM). Univ Florida, Dept Comp & Informat Sci & Engn, Gainesville, FL 32611 USA; 2016. pp. 188–193.
32	Shadmi E, Flaks-Manov N, Hoshen M, Goldman O, Bitterman H, Balicer RD. Predicting 30-day readmissions with preadmission electronic health record data. Med Care. 2015;53: 283–289. doi:10.1097/MLR.0000000000000315
33	Maali Y, Perez-Concha O, Coiera E, Roffe D, Day RO, Gallego B. Predicting 7-day, 30-day and 60-day all-cause unplanned readmission: a case study of a Sydney hospital. BMC Med Informatics Decis Mak. 2018;18: 1-N.PAG. doi:10.1186/s12911-017-0580-8
34	Jamei M, Nisnevich A, Wetchler E, Sudat S, Liu E. Predicting all-cause risk of 30-day hospital readmission using artificial neural networks. PLoS One. 2017;12: e0181173. doi:10.1371/journal.pone.0181173
35	Peck JS, Benneyan JC, Nightingale DJ, Gaehde SA. Predicting emergency department inpatient admissions to improve same-day patient flow. Acad Emerg Med Off J Soc Acad Emerg Med. 2012;19: E1045-54. doi:10.1111/j.1553-2712.2012.01435.x
36	Hong WS, Haimovich AD, Taylor RA. Predicting hospital admission at emergency department triage using machine learning. PLoS One. 2018;13: e0201016. doi:10.1371/journal.pone.0201016
37	Leegon J, Jones I, Lanaghan K, Aronsky D. Predicting hospital admission for Emergency Department patients using a Bayesian network. AMIA . Annu Symp proceedings AMIA Symp. 2005;2005: 1022.
38	Mowbray F, Zargoush M, Jones A, de Wit K, Costa A. Predicting hospital admission for older emergency department patients: Insights from machine learning. Int J Med Inform. 2020;140. doi:10.1016/j.ijmedinf.2020.104163
39	Jones A, Costa AP, Pesevski A, McNicholas PD. Predicting hospital and emergency department utilization among community-dwelling older adults: Statistical and machine learning approaches. PLoS One. 2018;13: e0206662. doi:10.1371/journal.pone.0206662
40	Wang H, Cui Z, Chen Y, Avidan M, Abdallah A Ben, Kronzer A. Predicting Hospital Readmission via Cost-Sensitive Deep Learning. IEEE/ACM Trans Comput Biol Bioinforma. 2018;15: 1968–1978. doi:10.1109/TCBB.2018.2827029
41	Yu K, Xie X. Predicting Hospital Readmission: A Joint Ensemble-Learning Model. IEEE J Biomed Heal Informatics. 2020;24: 447–456. doi:10.1109/JBHI.2019.2938995
42	Tse Lin Ho E, En-Howe Tan I, Lee I, Yubai Wu P, Chong HF. Predicting Readmission at Early Hospitalization Using Electronic Health Data: A Customized Model Development. International Journal of Integrated Care (IJIC). SingHealth Regional Health System, Singapore: Ubiquity Press; 2017. pp. 1–2. doi:10.5334/ijic.3826
43	Yu S, Farooq F, van Esbroeck A, Fung G, Anand V, Krishnapuram B. Predicting readmission risk with institution-specific prediction models. Artif Intell Med. 2015;65: 89–96. doi:10.1016/j.artmed.2015.08.005
44	Rahimian F, Salimi-Khorshidi G, Payberah AH, Tran J, Ayala Solares R, Raimondi F, et al. Predicting the risk of emergency admission with machine learning: Development and validation using linked electronic health records. PLoS Med. 2018;15: e1002695. doi:10.1371/journal.pmed.1002695
45	Zhang X, Kim J, Patzer RE, Pitts SR, Patzer A, Schrager JD. Prediction of Emergency Department Hospital Admission Based on Natural Language Processing and Neural Networks. Methods Inf Med. 2017;56: 377–389. doi:10.3414/ME17-01-0024
46	Lee JT, Hsieh CC, Lin CH, Lin YJ, Kao CY. Prediction of hospitalization using artificial intelligence for urgent patients in the emergency department. Sci Rep. 2021;11. doi:10.1038/s41598-021-98961-2
47	Lo Y-T, Liao JC-H, Chen M-H, Chang C-M, Li C-T. Predictive modeling for 14-day unplanned hospital readmission risk by using machine learning algorithms. BMC Med Inform Decis Mak. 2021;21: 288. doi:10.1186/s12911-021-01639-y
48	Dowzicky P, Hanna E, Berger I, Colbert-Mack L, Wirtalla C, Raper SE, et al. Readmission Risk Assessment Using Random Forest Modeling in an Acute Care Hospital System. J Am Coll Surg. 2018;227: S161–S162. doi:10.1016/j.jamcollsurg.2018.07.343
49	Huo Z, Sundararajhan H, Hurley NC, Haimovich A, Taylor RA, Mortazavi BJ. Sparse Embedding for Interpretable Hospital Admission Prediction. Annu Int Conf IEEE Eng Med Biol Soc IEEE Eng Med Biol Soc Annu Int Conf. 2019;2019: 3438–3441. doi:10.1109/EMBC.2019.8856800
50	Ratnovsky A, Rozenes S, Bloch E, Halpern P. Statistical learning methodologies and admission prediction in an emergency department. Australas Emerg CARE. 2020;24: 241–247. doi:10.1016/j.auec.2020.11.004
51	Lucini FR, Fogliatto FS, da Silveira GJC, Neyeloff JL, Anzanello MJ, Kuchenbecker R de S, et al. Text mining approach to predict hospital admissions using early medical records from the emergency department. Int J Med Inform. 2017;100: 1–8. doi:10.1016/j.ijmedinf.2017.01.001
52	Walsh C, Hripcsak G. The effects of data sources, cohort selection, and outcome definition on a predictive model of risk of thirty-day hospital readmissions. J Biomed Inform. 2014;52: 418–426. doi:10.1016/j.jbi.2014.08.006
53	Rendell K, Koprinska I, Kyme A, Ebker‐White AA, Dinh MM. The Sydney Triage to Admission Risk Tool (START2) using machine learning techniques to support disposition decision‐making. Emerg Med Australas. 2019;31: 429–435. doi:10.1111/1742-6723.13199
54	Schiltz NK, Dolansky MA, Warner DF, Stange KC, Gravenstein S, Koroukian SM, et al. Impact of Instrumental Activities of Daily Living Limitations on Hospital Readmission: an Observational Study Using Machine Learning. J Gen Intern Med. 2020;35: 2865–2872. doi:http://dx.doi.org/10.1007/s11606-020-05982-0
55	Chandra A, Rahman PA, Sneve A, McCoy RG, Thorsteinsdottir B, Chaudhry R, et al. Risk of 30-Day Hospital Readmission Among Patients Discharged to Skilled Nursing Facilities: Development and Validation of a Risk-Prediction Model. J Am Med Dir Assoc. 2019;20: 444-450.e2. doi:10.1016/j.jamda.2019.01.137
56	Spangler D, Hermansson T, Smekal D, Blomberg H. A validation of machine learning-based risk scores in the prehospital setting. PLoS One. 2019;14: e0226518. doi:10.1371/journal.pone.0226518
57	Taylor RA, Hong WS, Haimovich A. Augmented triage for emergency department patients using gradient boosting and deep learning. Acad Emerg Med. 2018;25: S194. doi:http://dx.doi.org/10.1111/acem.13424
58	Artetxe A, Grana M, Beristain A, Rios S. Emergency Department Readmission Risk Prediction: A Case Study in Chile. Vicente JMF, AlvarezSanchez JR, Lopez F, Moreo JT, Adeli H, editors. BIOMEDICAL APPLICATIONS BASED ON NATURAL AND ARTIFICIAL COMPUTING, PT II. Vicomtech IK4 Res Ctr, Mikeletegi Pasealekua 57, San Sebastian 20009, Spain; 2017. pp. 11–20. doi:10.1007/978-3-319-59773-7_2
59	Raita Y, Goto T, Faridi MK, Brown DFM, Camargo CAJ, Hasegawa K. Emergency department triage prediction of clinical outcomes using machine learning models. Crit Care. 2019;23: 64. doi:10.1186/s13054-019-2351-7
60	Hilton CB, Milinovich A, Felix C, Vakharia N, Crone T, Donovan C, et al. Personalized predictions of patient outcomes during and after hospitalization using artificial intelligence. NPJ Digit Med. 2020;3: 1–8. doi:10.1038/s41746-020-0249-z
61	Otles E, McLay LA, Gorski JK, Patterson BW. Forecasting emergency department patient admissions utilizing machine learning. Acad Emerg Med. 2016;23: S90. doi:http://dx.doi.org/10.1111/acem.12974
62	Li J, Guo L, Handly N. Hospital admission prediction using pre-hospital variables. 2009 IEEE International Conference on Bioinformatics and Biomedicine, BIBM 2009. 2009. pp. 283–286. doi:10.1109/BIBM.2009.45
63	Aphinyanaphongs Y, Liang Y, Theobald J, Grover H, Swartz JL. Models to predict hospital admission from the emergency department through the sole use of the medication administration record. Acad Emerg Med. 2016;23: S116. doi:http://dx.doi.org/10.1111/acem.12974
64	Redfern OC, Watkinson PJ, Pimentel MA, Clifton DA, Tarassenko L, Prytherch D, et al. Predicting unplanned admissions to intensive care: Development and validation of a machine learning model. Intensive Care Med Exp. 2019;7. doi:http://dx.doi.org/10.1186/s40635-019-0265-y
65	Boggan JC, Schulteis RD, Simel DL, Lucas JE. Use of a natural language processing algorithm to predict readmissions at a veterans affairs hospital. J Gen Intern Med. 2019;34: S396–S397. doi:http://dx.doi.org/10.1007/11606.1525-1497
66	Lorenzana A, Tyagi M, Wang QC, Chawla R, Nigam S. Using text notes from call center data to predict hospitalization. Value Heal. 2016;19: A87. Available: http://ovidsp.ovid.com/ovidweb.cgi?T=JS&PAGE=reference&D=emed17&NEWS=N&AN=72311155
67	Jayousi, Rashid; Assaf R. 30-day Hospital Readmission Prediction using MIMIC Data. The Institute of Electrical and Electronics Engineers, Inc. (IEEE) Conference Proceedings. Al-Quds University,Jerusalem,Palestine: The Institute of Electrical and Electronics Engineers, Inc. (IEEE); 2020. pp. 1–6. doi:http://dx.doi.org/10.1109/AICT50176.2020.9368625
68	Yao LH, Leung KC, Hong JH, Tsai CL, Fu LC. A System for Predicting Hospital Admission at Emergency Department Based on Electronic Health Record Using Convolution Neural Network. Conf Proc - IEEE Int Conf Syst Man Cybern. 2020;2020-Octob: 546–551. doi:10.1109/SMC42975.2020.9282952
69	Zebin T, Chaussalet TJ. Design and implementation of a deep recurrent model for prediction of readmission in urgent care using electronic health records. The Institute of Electrical and Electronics Engineers, Inc. (IEEE) Conference Proceedings. Piscataway: The Institute of Electrical and Electronics Engineers, Inc. (IEEE); 2019. pp. 1–5. Available: https://www.proquest.com/conference-papers-proce…
70	Ta WA, Goh HL, Tan CS, Sun Y, Aung KCY, Teoh ZW, et al. Development and implementation of nationwide predictive model for admission prevention: System architecture & machine learning. The Institute of Electrical and Electronics Engineers, Inc. (IEEE) Conference Proceedings. Piscataway: The Institute of Electrical and Electronics Engineers, Inc. (IEEE); 2018. pp. 303–306. Available: https://www.pr…
71	Curto S, Carvalho JP, Salgado C, Vieira SM, Sousa JMC. Predicting ICU readmissions based on bedside medical text notes. The Institute of Electrical and Electronics Engineers, Inc. (IEEE) Conference Proceedings. Piscataway: The Institute of Electrical and Electronics Engineers, Inc. (IEEE); 2016. pp. 2144-a-2151-h. Available: https://www.proquest.com/conference-papers-proceedings/predicting-icu-re…
72	Wee Lai K, Wai Yong C, Pingguan-Murphy B, Huang Chuah J, Tee CATH. Prediction of Hospital Readmission Combining Rule-based and Machine Learning Model. The Institute of Electrical and Electronics Engineers, Inc. (IEEE) Conference Proceedings. University of Malaya,Faculty of Engineering,Dept. of Biomedical Engineering,Kuala Lumpur,Malaysia ; University of Malaya,Faculty of Engineering,Dept. of Elec…
73	Pakbin A, Rafi P, Hurley N, Schulz W, Harlan Krumholz M, Bobak Mortazavi J. Prediction of ICU Readmissions Using Data at Patient Discharge. The Institute of Electrical and Electronics Engineers, Inc. (IEEE) Conference Proceedings. Piscataway: The Institute of Electrical and Electronics Engineers, Inc. (IEEE); 2018. pp. 4932–4935. Available: https://www.proquest.com/conference-papers-proceedings/p…
74	Pitoglou S, Koumpouros Y, Anastasiou A. Using Electronic Health Records and Machine Learning to Make Medical-Related Predictions from Non-Medical Data. The Institute of Electrical and Electronics Engineers, Inc. (IEEE) Conference Proceedings. Piscataway: The Institute of Electrical and Electronics Engineers, Inc. (IEEE); 2018. pp. 56–60. Available: https://www.proquest.com/conference-papers-proce…
75	Arnold D. Predicting Population Health Focused Outcomes Using Machine Learning. ProQuest Dissertations and Theses. Rutgers The State University of New Jersey, Rutgers School of Health Professions. 2019. Available: https://www.proquest.com/dissertations-theses/predicting-population-health-focused-outcomes/docview/2301475744/se-2?accountid=17260
76	Marafino BJ, Schuler A, Liu VX, Escobar GJ, Baiocchi M. Predicting preventable hospital readmissions with causal machine learning. Health Serv Res. 2020;55: 993–1002. doi:10.1111/1475-6773.13586
77	Li Z, Xing X, Lu B, Li Z. Early Prediction of 30-day ICU Re-admissions Using Natural Language Processing and Machine Learning. arXiv.org. Ithaca: Cornell University Library, arXiv.org; 2019. Available: https://www.proquest.com/working-papers/early-prediction-30-day-icu-re-admissions-using/docview/2302243179/se-2
78	Feretzakis G, Karlis G, Loupelis E, Kalles D, Chatzikyriakou R, Trakas N, et al. Using Machine Learning Techniques to Predict Hospital Admission at the Emergency Department. J Crit Care Med. 2022;8: 107–116. doi:10.2478/jccm-2022-0003
79	Boer J de. Applying machine learning methods for predicting 120-day hospital readmission by utilizing medical administrative patient data. Tilburg University, Netherlands. 2019.
80	KWETCZER LA. Hospital Readmission Risk Prediction Using Machine Learning. University of Stockholm, Sweden. 2020.
81	Fernandes M, Mendes R, Vieira SM, Leite F, Palos C, Johnson A, et al. Predicting Intensive Care Unit admission among patients presenting to the emergency department using machine learning and natural language processing. Olier I, editor. PLoS One. 2020;15: e0229331. doi:10.1371/journal.pone.0229331
82	Eckert C, Nieves-Robbins N, Spieker E, Louwers T, Hazel D, Marquardt J, et al. Development and Prospective Validation of a Machine Learning-Based Risk of Readmission Model in a Large Military Hospital. Appl Clin Inform. 2019;10: 316–325. doi:10.1055/s-0039-1688553
83	Jones CD, Falvey J, Hess E, Levy CR, Nuccio E, Barón AE, et al. Predicting Hospital Readmissions from Home Healthcare in Medicare Beneficiaries. J Am Geriatr Soc. 2019;67: 2505–2510. doi:10.1111/jgs.16153
84	Jiang S, Chin KS, Qu G, Tsui KL. An integrated machine learning framework for hospital readmission prediction. Knowledge-Based Syst. 2018;146: 73–90. doi:10.1016/J.KNOSYS.2018.01.027
85	Tong L, Erdmann C, Daldalian M, Li J, Esposito T. Comparison of predictive modeling approaches for 30-day all-cause non-elective readmission risk. BMC Med Res Methodol. 2016;16: 26. doi:10.1186/s12874-016-0128-0
86	Araz OM, Olson D, Ramirez-Nafarrate A. Predictive analytics for hospital admissions from the emergency department using triage information. Int J Prod Econ. 2019;208: 199–207. doi:10.1016/j.ijpe.2018.11.024
87	Graham B, Bond R, Quinn M, Mulvenna M. Using Data Mining to Predict Hospital Admissions From the Emergency Department. IEEE Access. 2018;6: 10458–10469. doi:10.1109/ACCESS.2018.2808843
88	Wang J, Lim CP, Creighton D, Khorsavi A, Nahavandi S, Ugon J, et al. Patient admission prediction using a pruned fuzzy min–max neural network with rule extraction. Neural Comput Appl. 2015;26: 277–289. doi:10.1007/s00521-014-1631-z
89	Sterling NW, Patzer RE, Di M, Schrager JD. Prediction of emergency department patient disposition based on natural language processing of triage notes. Int J Med Inform. 2019;129: 184–188. doi:10.1016/J.IJMEDINF.2019.06.008
90	Sushmita S, Khulbe G, Hasan A, Newman S, Ravindra P, Roy SB, et al. Predicting 30-Day Risk and Cost of “All-Cause” Hospital Readmissions. AAAI Work - Tech Rep. 2016; 453–461. Available: http://www.cms.gov/Medicare/Medicare-Fee-for-Service-
91	Xue Y, Klabjan D, Luo Y. Predicting ICU readmission using grouped physiological and medication trends. Artif Intell Med. 2019;95: 27–37. doi:10.1016/J.ARTMED.2018.08.004
92	Levin S, Toerper M, Hamrock E, Hinson JS, Barnes S, Gardner H, et al. Machine-Learning-Based Electronic Triage More Accurately Differentiates Patients With Respect to Clinical Outcomes Compared With the Emergency Severity Index. Ann Emerg Med. 2018;71: 565-574.e2. doi:10.1016/J.ANNEMERGMED.2017.08.005
93	Hao S, Wang Y, Jin B, Shin AY, Zhu C, Huang M, et al. Development, Validation and Deployment of a Real Time 30 Day Hospital Readmission Risk Assessment Tool in the Maine Healthcare Information Exchange. Salluh JI, editor. PLoS One. 2015;10: e0140271. doi:10.1371/journal.pone.0140271
94	Fialho AS, Cismondi F, Vieira SM, Reti SR, Sousa JMC, Finkelstein SN. Data mining using clinical physiology at discharge to predict ICU readmissions. Expert Syst Appl. 2012;39: 13158–13165. doi:10.1016/J.ESWA.2012.05.086
95	Choudhury A, Greene CM. Evaluating Patient Readmission Risk: A Predictive Analytics Approach. Am J Eng Appl Sci. 2018;11: 1320–1331. doi:10.3844/ajeassp.2018.1320.1331
96	Mesgarpour M, Chaussalet T, Chahed S. Ensemble Risk Model of Emergency Admissions (ERMER). Int J Med Inform. 2017;103: 65–77. doi:10.1016/j.ijmedinf.2017.04.010
97	Golmaei SN, Luo X. DeepNote-GNN: predicting hospital readmission using clinical notes and patient network. Proceedings of the 12th ACM Conference on Bioinformatics, Computational Biology, and Health Informatics. New York, NY, USA: ACM; 2021. pp. 1–9. doi:10.1145/3459930.3469547
98	Finch A, Crowell A, Chang Y-C, Parameshwarappa P, Martinez J, Horberg M. A comparison of attentional neural network architectures for modeling with electronic medical records. JAMIA Open. 2021;4. doi:10.1093/jamiaopen/ooab064
99	Gao X, Alam S, Shi P, Dexter F, Kong N. Interpretable machine learning models for hospital readmission prediction: a two-step extracted regression tree approach. BMC Med Inform Decis Mak. 2023;23: 104. doi:10.1186/s12911-023-02193-5
100	Hegselmann S, Ertmer C, Volkert T, Gottschalk A, Dugas M, Varghese J. Development and validation of an interpretable 3 day intensive care unit readmission prediction model using explainable boosting machines. Front Med. 2022;9. doi:10.3389/fmed.2022.960296
101	Michailidis P, Dimitriadou A, Papadimitriou T, Gogas P. Forecasting Hospital Readmissions with Machine Learning. Healthcare. 2022;10: 981. doi:10.3390/healthcare10060981
102	Orangi-Fard N, Akhbardeh A, Sagreiya H. Predictive Model for ICU Readmission Based on Discharge Summaries Using Machine Learning and Natural Language Processing. Informatics. 2022;9: 10. doi:10.3390/informatics9010010
103	Song J, Hobensack M, Bowles KH, McDonald M V., Cato K, Rossetti SC, et al. Clinical notes: An untapped opportunity for improving risk prediction for hospitalization and emergency department visit during home health care. J Biomed Inform. 2022;128: 104039. doi:10.1016/j.jbi.2022.104039
104	Olza A, Millán E, Rodríguez-Álvarez MX. Development and validation of predictive models for unplanned hospitalization in the Basque Country: analyzing the variability of non-deterministic algorithms. BMC Med Inform Decis Mak. 2023;23: 152. doi:10.1186/s12911-023-02226-z
105	Conilione P, Jessup R, Gust A. Novel machine learning model for predicting multiple unplanned hospitalisations. BMJ Heal Care Inf. 2023;30: e100682. doi:10.1136/bmjhci-2022-100682
106	Nazyrova N, Chaussalet TJ, Chahed S. Machine Learning Models for Predicting 30-Day Readmission of Elderly Patients Using Custom Target Encoding Approach. 2022. pp. 122–136. doi:10.1007/978-3-031-08757-8_12
107	Luo AL, Ravi A, Arvisais-Anhalt S, Muniyappa AN, Liu X, Wang S. Development and Internal Validation of an Interpretable Machine Learning Model to Predict Readmissions in a United States Healthcare System. Informatics. 2023;10: 33. doi:10.3390/informatics10020033
108	Brankovic A, Rolls D, Boyle J, Niven P, Khanna S. Identifying patients at risk of unplanned re-hospitalisation using statewide electronic health records. Sci Rep. 2022;12: 16592. doi:10.1038/s41598-022-20907-z
109	Dadabhoy FZ, Driver L, McEvoy DS, Stevens R, Rubins D, Dutta S. Prospective External Validation of a Commercial Model Predicting the Likelihood of Inpatient Admission From the Emergency Department. Ann Emerg Med. 2023;81: 738–748. doi:10.1016/j.annemergmed.2022.11.012
110	Lin C, Pan L-F, He Z-Q, Hsu S. Early prediction of 30- and 14-day all-cause unplanned readmissions. Health Informatics J. 2023;29: 146045822311646. doi:10.1177/14604582231164694
111	Liu Y, Qin S. An Interpretable Machine Learning Approach for Predicting Hospital Length of Stay and Readmission. 2022. pp. 73–85. doi:10.1007/978-3-030-95405-5_6
112	Patel D, Cheetirala SN, Raut G, Tamegue J, Kia A, Glicksberg B, et al. Predicting Adult Hospital Admission from Emergency Department Using Machine Learning: An Inclusive Gradient Boosting Model. J Clin Med. 2022;11: 6888. doi:10.3390/jcm11236888
113	de Hond AAH, Kant IMJ, Fornasa M, Cinà G, Elbers PWG, Thoral PJ, et al. Predicting Readmission or Death After Discharge From the ICU: External Validation and Retraining of a Machine Learning Model. Crit Care Med. 2023;51: 291–300. doi:10.1097/CCM.0000000000005758
114	Niu K, Pei S, Peng X, Zeng J, Zhang K. Intensive Care Unit readmission prediction with correlation enhanced multi-task learning. Comput Electr Eng. 2023;110: 108780. doi:10.1016/j.compeleceng.2023.108780
115	Witt UF, Nibe SM, Ole H, Lebech CS. A novel approach for predicting acute hospitalizations among elderly recipients of home care? A model development study. Int J Med Inform. 2022;160: 104715. doi:10.1016/j.ijmedinf.2022.104715
116	Arnal L, Pons-Suñer P, Navarro-Cerdán JR, Ruiz-Valls P, Caballero Mateos MJ, Valdivieso Martínez B, et al. Decision support through risk cost estimation in 30-day hospital unplanned readmission. Vellido A, editor. PLoS One. 2022;17: e0271331. doi:10.1371/journal.pone.0271331

## Sheet: Included & excluded studies
Supplementary 2: Sheet "Included & excluded studies". All full-text screened studies (included and excluded)
A) Included studies in the analysis
No.	Author/Year	Study citation	Included/excluded
1	Sutter, T. et al. [2021]	Sutter T, Roth JA, Chin-Cheong K, Hug BL, Vogt JE. A comparison of general and disease-specific machine learning models for the prediction of unplanned hospital readmissions. J Am Med INFORMATICS Assoc. 2021;28: 868–873. doi:10.1093/jamia/ocaa299	Included
2	Futoma, J. et al. [2015]	Futoma J, Morris J, Lucas J. A comparison of models for predicting early hospital readmissions. J Biomed Inform. 2015;56: 229–238. doi:10.1016/j.jbi.2015.05.016	Included
3	Deschepper, M. et al. [2019]	Deschepper M, Eeckloo K, Vogelaers D, Waegeman W. A hospital wide predictive model for unplanned readmission using hierarchical ICD data. Comput Methods Programs Biomed. 2019;173: 177–183. doi:10.1016/j.cmpb.2019.02.007	Included
4	Junqueira, A R B et al. [2019]	Junqueira ARB, Mirza F, Baig MM. A machine learning model for predicting ICU readmissions and key risk factors: analysis from a longitudinal health records. Health Technol (Berl). 2019;9: 297–309. doi:http://dx.doi.org/10.1007/s12553-019-00329-0	Included
5	Baig, M. et al. [2019]	Baig MM, Hua N, Zhang E, Robinson R, Spyker A, Armstrong D, et al. A machine learning model for predicting risk of hospital readmission within 30 days of discharge: validated with LACE index and patient at risk of hospital readmission (PARR) model. Med Biol Eng Comput. 2020;58: 1459–1466. doi:10.1007/s11517-020-02165-1	Included
6	Mohanty, S D. et al. [2020]	Mohanty SD, Lekan D, McCoy TP, Jenkins M, Manda P. A multi-modal machine learning approach towards predicting patient readmission. Park T, Cho YR, Hu X, Yoo I, Woo HG, Wang J, et al., editors. 2020 IEEE INTERNATIONAL CONFERENCE ON BIOINFORMATICS AND BIOMEDICINE. Univ North Carolina Greensboro, Dept Comp Sci, Greensboro, NC 27412 USA; 2020. pp. 2027–2035. doi:10.1109/BIBM49941.2020.9313588	Included
7	Khanna, S. et al. [2019]	Khanna S, Rolls DA, Boyle J, Xie Y, Jayasena R, Hibbert M, et al. A risk stratification tool for hospitalisation in Australia using primary care data. Sci Rep. 2019;9. doi:10.1038/s41598-019-41383-y	Included
8	Lin, Yu-Wei et al. [2019]	Yu-Wei L, Zhou Y, Faghri F, Shaw MJ, Campbell RH. Analysis and Prediction of Unplanned Intensive Care Unit Readmission using Recurrent Neural Networks with Long Short-Term Memory. BioRxiv. Cold Spring Harbor: Cold Spring Harbor Laboratory Press; 2018. doi:http://dx.doi.org/10.1101/385518	Included
9	MacKay, Emily J. et al. [2021]	MacKay EJ, Stubna MD, Chivers C, Draugelis ME, Hanson WJ, Desai ND, et al. Application of machine learning approaches to administrative claims data to predict clinical outcomes in medical and surgical patient populations. PLoS One. 2021;16: e0252585. doi:10.1371/journal.pone.0252585	Included
10	Kulkarni, P. et al. [2016]	Kulkarni P, Smith L, Woeltje K, Smith LD, Woeltje KF. Assessing risk of hospital readmissions for improving medical practice. Health Care Manag Sci. 2016;19: 291–299. doi:10.1007/s10729-015-9323-5	Included
11	Barbieri, S. et al. [2020]	Barbieri S, Kemp J, Perez-Concha O, Kotwal S, Gallagher M, Ritchie A, et al. Benchmarking Deep Learning Architectures for Predicting Readmission to the ICU and Describing Patients-at-Risk. Sci Rep. 2020;10: 1111. doi:10.1038/s41598-020-58053-z	Included
12	He, Xue et al. [2019] Conference abstract	He X, Gual N, Gavaldà R, Inzitari M. Big Data for the stratification of readmission risk after hospital discharge of older adults with complex conditions. Int J Integr Care. 2019;19: 1–2. doi:10.5334/ijic.s3224	Included
13	Venugopalan, J. et al. [2017]	Venugopalan J, Chanani N, Maher K, Wang MD. Combination of static and temporal data analysis to predict mortality and readmission in the intensive care. Annu Int Conf IEEE Eng Med Biol Soc IEEE Eng Med Biol Soc Annu Int Conf. 2017;2017: 2570–2573. doi:10.1109/EMBC.2017.8037382	Included
14	Lin, C. et al. [2021]	Lin C, Hsu S, Lu H-F, Pan L-F, Yan Y-H. Comparison of Back-Propagation Neural Network, LACE Index and HOSPITAL Score in Predicting All-Cause Risk of 30-Day Readmission. Risk Manag Healthc Policy. 2021;14: 3853–3864. doi:10.2147/RMHP.S318806	Included
15	Dhalluin, T. et al. [2020]	Dhalluin T, BANNAY A, Lemordant P, Sylvestre E, Chazard E, Cuggia M, et al. Comparison of Unplanned 30-Day Readmission Prediction Models, Based on Hospital Warehouse and Demographic Data...30th Medical Informatics Europe Conference. Stud Heal Technol Informatics. 2020;270: 547–551. doi:10.3233/SHTI200220	Included
16	Fenn, A. . et al. [2021]	Fenn A, Davis C, Buckland DM, Kapadia N, Nichols M, Gao M, et al. Development and Validation of Machine Learning Models to Predict Admission From Emergency Department to Inpatient and Intensive Care Units. Ann Emerg Med. 2021;78: 290–302. doi:10.1016/j.annemergmed.2021.02.029	Included
17	Ryu, B. . et al. [2021]	Ryu B, Yoo S, Kim S, Choi J. Development of Prediction Models for Unplanned Hospital Readmission within 30 Days Based on Common Data Model: A Feasibility Study. Methods Inf Med. 2021. doi:10.1055/s-0041-1735166	Included
18	Zhao, P. et al. [2021]	Zhao P, Yoo I, Naqvi SH. Early Prediction of Unplanned 30-Day Hospital Readmission: Model Development and Retrospective Data Analysis. JMIR Med Inf 2021;9(3)e16306 https//medinform.jmir.org/2021/3/e16306. 2021;9: e16306. doi:10.2196/16306	Included
19	Wu, C. X. et al. [2021]	Wu CX, Suresh E, Phng FWL, Tai KP, Pakdeethai J, D’souza JLA, et al. Effect of a Real-Time Risk Score on 30-day Readmission Reduction in Singapore. Appl Clin Inform. 2021;12: 372–382. doi:10.1055/S-0041-1726422/ID/OR200228RA-71	Included
20	Holloway, J. [2019]	Holloway J, Neely C, Yuan X, Zhang Y, Ouyang J, Cantrell D, et al. Evaluating the performance of a predictive modeling approach to identifying members at high-risk of hospitalization. J Med Econ. 2020;23: 228–234. doi:10.1080/13696998.2019.1666854	Included
21	Handly, N. et al. [2015]	Handly N, Thompson DA, Li J, Chuirazzi DM, Venkat A. Evaluation of a hospital admission prediction model adding coded chief complaint data using neural network methodology. Eur J Emerg Med. 2015;22: 87–91. doi:10.1097/MEJ.0000000000000126	Included
22	Takahashi, Paul Y. et al. [2015]	Takahashi PY, Ryu E, Olson JE, Winkler EM, Hathcock MA, Gupta R, et al. Health behaviors and quality of life predictors for risk of hospitalization in an electronic health record-linked biobank. Int J Gen Med. 2015;8: 247–254. doi:10.2147/IJGM.S85473	Included
23	Topaz, M. et al. [2020]	Topaz M, Woo K, Ryvicker M, Zolnoori M, Cato K. Home Healthcare Clinical Notes Predict Patient Hospitalization and Emergency Department Visits. Nurs Res. 2020;69: 448–454. doi:10.1097/NNR.0000000000000470	Included
24	Li, Qing et al. [2020]	Li Q, Yao X, Échevin D. How Good Is Machine Learning in Predicting All-Cause 30-Day Hospital Readmission? Evidence From Administrative Data. Value Heal J Int Soc Pharmacoeconomics Outcomes Res. 2020;23: 1307–1315. doi:10.1016/j.jval.2020.06.009	Included
25	Flaks-Manov, N. et al. [2021]	Flaks-Manov N, Shadmi E, Yahalom R, Perry-Mezre H, Balicer R, Srulovici E. Identification of elderly patients at-risk for 30-day readmission: clinical insight beyond big data prediction. J Nurs Manag. 2021. doi:10.1111/jonm.13495	Included
26	Ko, Michael et al. [2021]	Ko M, Chen E, Agrawal A, Rajpurkar P, Avati A, Ng A, et al. Improving hospital readmission prediction using individualized utility analysis. J Biomed Inform. 2021;119: 103826. doi:10.1016/j.jbi.2021.103826	Included
27	Shirakawa, T. et al. [2020]	Shirakawa T, Sonoo T, Ogura K, Fujimori R, Hara K, Goto T, et al. Institution-Specific Machine Learning Models for Prehospital Assessment to Predict Hospital Admission: Prediction Model Development Study. JMIR Med INFORMATICS. 2020;8. doi:10.2196/20324	Included
28	De Hond, A. et al. [2021]	Schinkelshoek L, De Hond A, Steyerberg E, Raven W, De Groot B, Gaakeer M, et al. Machine learning for developing a prediction model of hospital admission of emergency department patients: Hype or hope? Int J Med Inform. 2021;152: 104496. doi:http://dx.doi.org/10.1016/j.ijmedinf.2021.104496	Included
29	Jaotombo, F. et al. [2020]	Jaotombo F, Pauly V, Auquier P, Orleans V, Boucekine M, Fond G, et al. Machine-learning prediction of unplanned 30-day rehospitalization using the French hospital medico-administrative database. Medicine (Baltimore). 2020;99: e22361. doi:10.1097/MD.0000000000022361	Included
30	Panicacci, S. et al. [2018] Conference article	Panicacci S, Donati M, Fanucci L, Bellini I, Profili F, Francesconi P. Population Health Management exploiting Machine Learning Algorithms to identify High-Risk Patients. Hollmen J, McGregor C, Soda P, Kane B, editors. 2018 31ST IEEE INTERNATIONAL SYMPOSIUM ON COMPUTER-BASED MEDICAL SYSTEMS (CBMS 2018). Univ Pisa, Dept Informat Engn, Pisa, Italy; 2018. pp. 298–303. doi:10.1109/CBMS.2018.00059	Included
31	Yang, C. et al. [2016] Conference article	Yang CL, Delcher C, Shenkman E, Ranka S, IEEE. Predicting 30-Day All-Cause Readmissions from Hospital Inpatient Discharge Data. 2016 IEEE 18TH INTERNATIONAL CONFERENCE ON E-HEALTH NETWORKING, APPLICATIONS AND SERVICES (HEALTHCOM). Univ Florida, Dept Comp & Informat Sci & Engn, Gainesville, FL 32611 USA; 2016. pp. 188–193.	Included
32	Shadmi, E. et al. [2015]	Shadmi E, Flaks-Manov N, Hoshen M, Goldman O, Bitterman H, Balicer RD. Predicting 30-day readmissions with preadmission electronic health record data. Med Care. 2015;53: 283–289. doi:10.1097/MLR.0000000000000315	Included
33	Maali, Y. et al. [2018]	Maali Y, Perez-Concha O, Coiera E, Roffe D, Day RO, Gallego B. Predicting 7-day, 30-day and 60-day all-cause unplanned readmission: a case study of a Sydney hospital. BMC Med Informatics Decis Mak. 2018;18: 1-N.PAG. doi:10.1186/s12911-017-0580-8	Included
34	Jamei, M. et al. [2017]	Jamei M, Nisnevich A, Wetchler E, Sudat S, Liu E. Predicting all-cause risk of 30-day hospital readmission using artificial neural networks. PLoS One. 2017;12: e0181173. doi:10.1371/journal.pone.0181173	Included
35	Peck, Jordan S. et al. [2012]	Peck JS, Benneyan JC, Nightingale DJ, Gaehde SA. Predicting emergency department inpatient admissions to improve same-day patient flow. Acad Emerg Med Off J Soc Acad Emerg Med. 2012;19: E1045-54. doi:10.1111/j.1553-2712.2012.01435.x	Included
36	Hong, Woo Suk et al. [2018]	Hong WS, Haimovich AD, Taylor RA. Predicting hospital admission at emergency department triage using machine learning. PLoS One. 2018;13: e0201016. doi:10.1371/journal.pone.0201016	Included
37	Leegon, J. et al. [2005] Conference proceeding	Leegon J, Jones I, Lanaghan K, Aronsky D. Predicting hospital admission for Emergency Department patients using a Bayesian network. AMIA . Annu Symp proceedings AMIA Symp. 2005;2005: 1022.	Included
38	Mowbray, F. et al. [2020]	Mowbray F, Zargoush M, Jones A, de Wit K, Costa A. Predicting hospital admission for older emergency department patients: Insights from machine learning. Int J Med Inform. 2020;140. doi:10.1016/j.ijmedinf.2020.104163	Included
39	Jones, A. et al. [2018]	Jones A, Costa AP, Pesevski A, McNicholas PD. Predicting hospital and emergency department utilization among community-dwelling older adults: Statistical and machine learning approaches. PLoS One. 2018;13: e0206662. doi:10.1371/journal.pone.0206662	Included
40	Wang, H. et al. [2018]	Wang H, Cui Z, Chen Y, Avidan M, Abdallah A Ben, Kronzer A. Predicting Hospital Readmission via Cost-Sensitive Deep Learning. IEEE/ACM Trans Comput Biol Bioinforma. 2018;15: 1968–1978. doi:10.1109/TCBB.2018.2827029	Included
41	Yu, K. et al. [2020]	Yu K, Xie X. Predicting Hospital Readmission: A Joint Ensemble-Learning Model. IEEE J Biomed Heal Informatics. 2020;24: 447–456. doi:10.1109/JBHI.2019.2938995	Included
42	Tse Lin Ho, E. et al. [2017] Poster abstract	Tse Lin Ho E, En-Howe Tan I, Lee I, Yubai Wu P, Chong HF. Predicting Readmission at Early Hospitalization Using Electronic Health Data: A Customized Model Development. International Journal of Integrated Care (IJIC). SingHealth Regional Health System, Singapore: Ubiquity Press; 2017. pp. 1–2. doi:10.5334/ijic.3826	Included
43	Yu, S. et al. [2015]	Yu S, Farooq F, van Esbroeck A, Fung G, Anand V, Krishnapuram B. Predicting readmission risk with institution-specific prediction models. Artif Intell Med. 2015;65: 89–96. doi:10.1016/j.artmed.2015.08.005	Included
44	Rahimian, F. et al. [2018]	Rahimian F, Salimi-Khorshidi G, Payberah AH, Tran J, Ayala Solares R, Raimondi F, et al. Predicting the risk of emergency admission with machine learning: Development and validation using linked electronic health records. PLoS Med. 2018;15: e1002695. doi:10.1371/journal.pmed.1002695	Included
45	Zhang, X. et al. [2017]	Zhang X, Kim J, Patzer RE, Pitts SR, Patzer A, Schrager JD. Prediction of Emergency Department Hospital Admission Based on Natural Language Processing and Neural Networks. Methods Inf Med. 2017;56: 377–389. doi:10.3414/ME17-01-0024	Included
46	Lee, J T. et al. [2021]	Lee JT, Hsieh CC, Lin CH, Lin YJ, Kao CY. Prediction of hospitalization using artificial intelligence for urgent patients in the emergency department. Sci Rep. 2021;11. doi:10.1038/s41598-021-98961-2	Included
47	Lo, Yu-Tai et al. [2021]	Lo Y-T, Liao JC-H, Chen M-H, Chang C-M, Li C-T. Predictive modeling for 14-day unplanned hospital readmission risk by using machine learning algorithms. BMC Med Inform Decis Mak. 2021;21: 288. doi:10.1186/s12911-021-01639-y	Included
48	Dowzicky, P. et al. [2018] ABSTRACT	Dowzicky P, Hanna E, Berger I, Colbert-Mack L, Wirtalla C, Raper SE, et al. Readmission Risk Assessment Using Random Forest Modeling in an Acute Care Hospital System. J Am Coll Surg. 2018;227: S161–S162. doi:10.1016/j.jamcollsurg.2018.07.343	Included
49	Huo, Z. et al. [2019]	Huo Z, Sundararajhan H, Hurley NC, Haimovich A, Taylor RA, Mortazavi BJ. Sparse Embedding for Interpretable Hospital Admission Prediction. Annu Int Conf IEEE Eng Med Biol Soc IEEE Eng Med Biol Soc Annu Int Conf. 2019;2019: 3438–3441. doi:10.1109/EMBC.2019.8856800	Included
50	Ratnovsky, A. et al. [2021]	Ratnovsky A, Rozenes S, Bloch E, Halpern P. Statistical learning methodologies and admission prediction in an emergency department. Australas Emerg CARE. 2020;24: 241–247. doi:10.1016/j.auec.2020.11.004	Included
51	Lucini, Filipe R. et al. [2017]	Lucini FR, Fogliatto FS, da Silveira GJC, Neyeloff JL, Anzanello MJ, Kuchenbecker R de S, et al. Text mining approach to predict hospital admissions using early medical records from the emergency department. Int J Med Inform. 2017;100: 1–8. doi:10.1016/j.ijmedinf.2017.01.001	Included
52	Walsh, C. et al. [2014]	Walsh C, Hripcsak G. The effects of data sources, cohort selection, and outcome definition on a predictive model of risk of thirty-day hospital readmissions. J Biomed Inform. 2014;52: 418–426. doi:10.1016/j.jbi.2014.08.006	Included
53	Rendell, K. et al. [2019]	Rendell K, Koprinska I, Kyme A, Ebker‐White AA, Dinh MM. The Sydney Triage to Admission Risk Tool (START2) using machine learning techniques to support disposition decision‐making. Emerg Med Australas. 2019;31: 429–435. doi:10.1111/1742-6723.13199	Included
54	Schiltz, Nicholas K. et al. [2020]	Schiltz NK, Dolansky MA, Warner DF, Stange KC, Gravenstein S, Koroukian SM, et al. Impact of Instrumental Activities of Daily Living Limitations on Hospital Readmission: an Observational Study Using Machine Learning. J Gen Intern Med. 2020;35: 2865–2872. doi:http://dx.doi.org/10.1007/s11606-020-05982-0	Included
55	Chandra, A. et al. [2019]	Chandra A, Rahman PA, Sneve A, McCoy RG, Thorsteinsdottir B, Chaudhry R, et al. Risk of 30-Day Hospital Readmission Among Patients Discharged to Skilled Nursing Facilities: Development and Validation of a Risk-Prediction Model. J Am Med Dir Assoc. 2019;20: 444-450.e2. doi:10.1016/j.jamda.2019.01.137	Included
56	Spangler, D. et al. [2019]	Spangler D, Hermansson T, Smekal D, Blomberg H. A validation of machine learning-based risk scores in the prehospital setting. PLoS One. 2019;14: e0226518. doi:10.1371/journal.pone.0226518	Included
57	Taylor, Richard A. et al. [2018] ABSTRACT	Taylor RA, Hong WS, Haimovich A. Augmented triage for emergency department patients using gradient boosting and deep learning. Acad Emerg Med. 2018;25: S194. doi:http://dx.doi.org/10.1111/acem.13424	Included
58	Artetxe, A. et al. [2017]	Artetxe A, Grana M, Beristain A, Rios S. Emergency Department Readmission Risk Prediction: A Case Study in Chile. Vicente JMF, AlvarezSanchez JR, Lopez F, Moreo JT, Adeli H, editors. BIOMEDICAL APPLICATIONS BASED ON NATURAL AND ARTIFICIAL COMPUTING, PT II. Vicomtech IK4 Res Ctr, Mikeletegi Pasealekua 57, San Sebastian 20009, Spain; 2017. pp. 11–20. doi:10.1007/978-3-319-59773-7_2	Included
59	Raita, Y. et al. [2018]	Raita Y, Goto T, Faridi MK, Brown DFM, Camargo CAJ, Hasegawa K. Emergency department triage prediction of clinical outcomes using machine learning models. Crit Care. 2019;23: 64. doi:10.1186/s13054-019-2351-7	Included
60	Hilton, C. Beau. et al. [2020]	Hilton CB, Milinovich A, Felix C, Vakharia N, Crone T, Donovan C, et al. Personalized predictions of patient outcomes during and after hospitalization using artificial intelligence. NPJ Digit Med. 2020;3: 1–8. doi:10.1038/s41746-020-0249-z	Included
61	Otles, E. et al. [2016] ABSTRACT	Otles E, McLay LA, Gorski JK, Patterson BW. Forecasting emergency department patient admissions utilizing machine learning. Acad Emerg Med. 2016;23: S90. doi:http://dx.doi.org/10.1111/acem.12974	Included
62	Li, Jiexun. et al. [2009] Conference article	Li J, Guo L, Handly N. Hospital admission prediction using pre-hospital variables. 2009 IEEE International Conference on Bioinformatics and Biomedicine, BIBM 2009. 2009. pp. 283–286. doi:10.1109/BIBM.2009.45	Included
63	Aphinyanaphongs, Y. et al. [2016] ABSTRACT	Aphinyanaphongs Y, Liang Y, Theobald J, Grover H, Swartz JL. Models to predict hospital admission from the emergency department through the sole use of the medication administration record. Acad Emerg Med. 2016;23: S116. doi:http://dx.doi.org/10.1111/acem.12974	Included
64	Redfern, OC. et al. [2019] ABSTRACT	Redfern OC, Watkinson PJ, Pimentel MA, Clifton DA, Tarassenko L, Prytherch D, et al. Predicting unplanned admissions to intensive care: Development and validation of a machine learning model. Intensive Care Med Exp. 2019;7. doi:http://dx.doi.org/10.1186/s40635-019-0265-y	Included
65	Boggan, Joel C. et al. [2019] ABSTRACT	Boggan JC, Schulteis RD, Simel DL, Lucas JE. Use of a natural language processing algorithm to predict readmissions at a veterans affairs hospital. J Gen Intern Med. 2019;34: S396–S397. doi:http://dx.doi.org/10.1007/11606.1525-1497	Included
66	Lorenzana, A. et al. [2016] ABSTRACT	Lorenzana A, Tyagi M, Wang QC, Chawla R, Nigam S. Using text notes from call center data to predict hospitalization. Value Heal. 2016;19: A87. Available: http://ovidsp.ovid.com/ovidweb.cgi?T=JS&PAGE=reference&D=emed17&NEWS=N&AN=72311155	Included
67	Assaf R. et al. [2020] Conference article	Jayousi, Rashid; Assaf R. 30-day Hospital Readmission Prediction using MIMIC Data. The Institute of Electrical and Electronics Engineers, Inc. (IEEE) Conference Proceedings. Al-Quds University,Jerusalem,Palestine: The Institute of Electrical and Electronics Engineers, Inc. (IEEE); 2020. pp. 1–6. doi:http://dx.doi.org/10.1109/AICT50176.2020.9368625	Included
68	Yao, Li-Hung et al. [2020] Conference article	Yao LH, Leung KC, Hong JH, Tsai CL, Fu LC. A System for Predicting Hospital Admission at Emergency Department Based on Electronic Health Record Using Convolution Neural Network. Conf Proc - IEEE Int Conf Syst Man Cybern. 2020;2020-Octob: 546–551. doi:10.1109/SMC42975.2020.9282952	Included
69	Zebin, T. et al. [2019] Conference article	Zebin T, Chaussalet TJ. Design and implementation of a deep recurrent model for prediction of readmission in urgent care using electronic health records. The Institute of Electrical and Electronics Engineers, Inc. (IEEE) Conference Proceedings. Piscataway: The Institute of Electrical and Electronics Engineers, Inc. (IEEE); 2019. pp. 1–5. Available: https://www.proquest.com/conference-papers-proce…	Included
70	Wee, An Ta et al. [2018] Conference article	Ta WA, Goh HL, Tan CS, Sun Y, Aung KCY, Teoh ZW, et al. Development and implementation of nationwide predictive model for admission prevention: System architecture & machine learning. The Institute of Electrical and Electronics Engineers, Inc. (IEEE) Conference Proceedings. Piscataway: The Institute of Electrical and Electronics Engineers, Inc. (IEEE); 2018. pp. 303–306. Available: https://www.pr…	Included
71	Curto, S. et al.[2016] Conference article	Curto S, Carvalho JP, Salgado C, Vieira SM, Sousa JMC. Predicting ICU readmissions based on bedside medical text notes. The Institute of Electrical and Electronics Engineers, Inc. (IEEE) Conference Proceedings. Piscataway: The Institute of Electrical and Electronics Engineers, Inc. (IEEE); 2016. pp. 2144-a-2151-h. Available: https://www.proquest.com/conference-papers-proceedings/predicting-icu-re…	Included
72	Teo, K. et al. [2020] Conference article	Wee Lai K, Wai Yong C, Pingguan-Murphy B, Huang Chuah J, Tee CATH. Prediction of Hospital Readmission Combining Rule-based and Machine Learning Model. The Institute of Electrical and Electronics Engineers, Inc. (IEEE) Conference Proceedings. University of Malaya,Faculty of Engineering,Dept. of Biomedical Engineering,Kuala Lumpur,Malaysia ; University of Malaya,Faculty of Engineering,Dept. of Elec…	Included
73	Pakbin, A. et al.[2018] Conference article	Pakbin A, Rafi P, Hurley N, Schulz W, Harlan Krumholz M, Bobak Mortazavi J. Prediction of ICU Readmissions Using Data at Patient Discharge. The Institute of Electrical and Electronics Engineers, Inc. (IEEE) Conference Proceedings. Piscataway: The Institute of Electrical and Electronics Engineers, Inc. (IEEE); 2018. pp. 4932–4935. Available: https://www.proquest.com/conference-papers-proceedings/p…	Included
74	Pitoglou, S. et al. [2018] Conference article	Pitoglou S, Koumpouros Y, Anastasiou A. Using Electronic Health Records and Machine Learning to Make Medical-Related Predictions from Non-Medical Data. The Institute of Electrical and Electronics Engineers, Inc. (IEEE) Conference Proceedings. Piscataway: The Institute of Electrical and Electronics Engineers, Inc. (IEEE); 2018. pp. 56–60. Available: https://www.proquest.com/conference-papers-proce…	Included
75	Arnold, D. et al. [2019] Thesis	Arnold D. Predicting Population Health Focused Outcomes Using Machine Learning. ProQuest Dissertations and Theses. Rutgers The State University of New Jersey, Rutgers School of Health Professions. 2019. Available: https://www.proquest.com/dissertations-theses/predicting-population-health-focused-outcomes/docview/2301475744/se-2?accountid=17260	Included
76	Marafino B. et al. [2020]	Marafino BJ, Schuler A, Liu VX, Escobar GJ, Baiocchi M. Predicting preventable hospital readmissions with causal machine learning. Health Serv Res. 2020;55: 993–1002. doi:10.1111/1475-6773.13586	Included
77	Li, Zhiheng et al. [2019]	Li Z, Xing X, Lu B, Li Z. Early Prediction of 30-day ICU Re-admissions Using Natural Language Processing and Machine Learning. arXiv.org. Ithaca: Cornell University Library, arXiv.org; 2019. Available: https://www.proquest.com/working-papers/early-prediction-30-day-icu-re-admissions-using/docview/2302243179/se-2	Included
78	Feretzakis, G. et al. [2021]	Feretzakis G, Karlis G, Loupelis E, Kalles D, Chatzikyriakou R, Trakas N, et al. Using Machine Learning Techniques to Predict Hospital Admission at the Emergency Department. J Crit Care Med. 2022;8: 107–116. doi:10.2478/jccm-2022-0003	Included
79	De Boer, J. [2019] Thesis	Boer J de. Applying machine learning methods for predicting 120-day hospital readmission by utilizing medical administrative patient data. Tilburg University, Netherlands. 2019.	Included
80	Kwetczer, Louise A. [2020] Thesis	KWETCZER LA. Hospital Readmission Risk Prediction Using Machine Learning. University of Stockholm, Sweden. 2020.	Included
81	Fernandes, M. et al. [2020]	Fernandes M, Mendes R, Vieira SM, Leite F, Palos C, Johnson A, et al. Predicting Intensive Care Unit admission among patients presenting to the emergency department using machine learning and natural language processing. Olier I, editor. PLoS One. 2020;15: e0229331. doi:10.1371/journal.pone.0229331	Included
82	Eckert, C. et al. [2019]	Eckert C, Nieves-Robbins N, Spieker E, Louwers T, Hazel D, Marquardt J, et al. Development and Prospective Validation of a Machine Learning-Based Risk of Readmission Model in a Large Military Hospital. Appl Clin Inform. 2019;10: 316–325. doi:10.1055/s-0039-1688553	Included
83	Jones, Christine D. et al. [2019]	Jones CD, Falvey J, Hess E, Levy CR, Nuccio E, Barón AE, et al. Predicting Hospital Readmissions from Home Healthcare in Medicare Beneficiaries. J Am Geriatr Soc. 2019;67: 2505–2510. doi:10.1111/jgs.16153	Included
84	Jiang, S. et al. [2018]	Jiang S, Chin KS, Qu G, Tsui KL. An integrated machine learning framework for hospital readmission prediction. Knowledge-Based Syst. 2018;146: 73–90. doi:10.1016/J.KNOSYS.2018.01.027	Included
85	Tong, L. et al. [2016]	Tong L, Erdmann C, Daldalian M, Li J, Esposito T. Comparison of predictive modeling approaches for 30-day all-cause non-elective readmission risk. BMC Med Res Methodol. 2016;16: 26. doi:10.1186/s12874-016-0128-0	Included
86	Ozgur, A. et al. [2019]	Araz OM, Olson D, Ramirez-Nafarrate A. Predictive analytics for hospital admissions from the emergency department using triage information. Int J Prod Econ. 2019;208: 199–207. doi:10.1016/j.ijpe.2018.11.024	Included
87	Graham, B. et al. [2018]	Graham B, Bond R, Quinn M, Mulvenna M. Using Data Mining to Predict Hospital Admissions From the Emergency Department. IEEE Access. 2018;6: 10458–10469. doi:10.1109/ACCESS.2018.2808843	Included
88	Wang, Jin et al. [2015]	Wang J, Lim CP, Creighton D, Khorsavi A, Nahavandi S, Ugon J, et al. Patient admission prediction using a pruned fuzzy min–max neural network with rule extraction. Neural Comput Appl. 2015;26: 277–289. doi:10.1007/s00521-014-1631-z	Included
89	Sterling, Nicholas et al.[2019]	Sterling NW, Patzer RE, Di M, Schrager JD. Prediction of emergency department patient disposition based on natural language processing of triage notes. Int J Med Inform. 2019;129: 184–188. doi:10.1016/J.IJMEDINF.2019.06.008	Included
90	Sushmit, S. et al.[2016]	Sushmita S, Khulbe G, Hasan A, Newman S, Ravindra P, Roy SB, et al. Predicting 30-Day Risk and Cost of “All-Cause” Hospital Readmissions. AAAI Work - Tech Rep. 2016; 453–461. Available: http://www.cms.gov/Medicare/Medicare-Fee-for-Service-	Included
91	Xue, Y. et al. [2019]	Xue Y, Klabjan D, Luo Y. Predicting ICU readmission using grouped physiological and medication trends. Artif Intell Med. 2019;95: 27–37. doi:10.1016/J.ARTMED.2018.08.004	Included
92	Levin, S. [2018]	Levin S, Toerper M, Hamrock E, Hinson JS, Barnes S, Gardner H, et al. Machine-Learning-Based Electronic Triage More Accurately Differentiates Patients With Respect to Clinical Outcomes Compared With the Emergency Severity Index. Ann Emerg Med. 2018;71: 565-574.e2. doi:10.1016/J.ANNEMERGMED.2017.08.005	Included
93	Hao, S. [2015]	Hao S, Wang Y, Jin B, Shin AY, Zhu C, Huang M, et al. Development, Validation and Deployment of a Real Time 30 Day Hospital Readmission Risk Assessment Tool in the Maine Healthcare Information Exchange. Salluh JI, editor. PLoS One. 2015;10: e0140271. doi:10.1371/journal.pone.0140271	Included
94	Fialho, A.S. et al. [2012]	Fialho AS, Cismondi F, Vieira SM, Reti SR, Sousa JMC, Finkelstein SN. Data mining using clinical physiology at discharge to predict ICU readmissions. Expert Syst Appl. 2012;39: 13158–13165. doi:10.1016/J.ESWA.2012.05.086	Included
95	Choudhury, A. et al. [2018]	Choudhury A, Greene CM. Evaluating Patient Readmission Risk: A Predictive Analytics Approach. Am J Eng Appl Sci. 2018;11: 1320–1331. doi:10.3844/ajeassp.2018.1320.1331	Included
96	Mesgarpour, M. [2017]	Mesgarpour M, Chaussalet T, Chahed S. Ensemble Risk Model of Emergency Admissions (ERMER). Int J Med Inform. 2017;103: 65–77. doi:10.1016/j.ijmedinf.2017.04.010	Included
97	Golmaei, SN et al. [2021] Conference article	Golmaei SN, Luo X. DeepNote-GNN: predicting hospital readmission using clinical notes and patient network. Proceedings of the 12th ACM Conference on Bioinformatics, Computational Biology, and Health Informatics. New York, NY, USA: ACM; 2021. pp. 1–9. doi:10.1145/3459930.3469547	Included
98	Finch, A et al. [2021]	Finch A, Crowell A, Chang Y-C, Parameshwarappa P, Martinez J, Horberg M. A comparison of attentional neural network architectures for modeling with electronic medical records. JAMIA Open. 2021;4. doi:10.1093/jamiaopen/ooab064	Included
99	Gao, XQ et al. [2023]	Gao X, Alam S, Shi P, Dexter F, Kong N. Interpretable machine learning models for hospital readmission prediction: a two-step extracted regression tree approach. BMC Med Inform Decis Mak. 2023;23: 104. doi:10.1186/s12911-023-02193-5	Included
100	Hegselmann, S et al. [2022]	Hegselmann S, Ertmer C, Volkert T, Gottschalk A, Dugas M, Varghese J. Development and validation of an interpretable 3 day intensive care unit readmission prediction model using explainable boosting machines. Front Med. 2022;9. doi:10.3389/fmed.2022.960296	Included
101	Michailidis, P et al. [2022]	Michailidis P, Dimitriadou A, Papadimitriou T, Gogas P. Forecasting Hospital Readmissions with Machine Learning. Healthcare. 2022;10: 981. doi:10.3390/healthcare10060981	Included
102	Orangi-Fard, N et al. [2022]	Orangi-Fard N, Akhbardeh A, Sagreiya H. Predictive Model for ICU Readmission Based on Discharge Summaries Using Machine Learning and Natural Language Processing. Informatics. 2022;9: 10. doi:10.3390/informatics9010010	Included
103	Song, JY et al. [2022]	Song J, Hobensack M, Bowles KH, McDonald M V., Cato K, Rossetti SC, et al. Clinical notes: An untapped opportunity for improving risk prediction for hospitalization and emergency department visit during home health care. J Biomed Inform. 2022;128: 104039. doi:10.1016/j.jbi.2022.104039	Included
104	Olza, A et al. [2023]	Olza A, Millán E, Rodríguez-Álvarez MX. Development and validation of predictive models for unplanned hospitalization in the Basque Country: analyzing the variability of non-deterministic algorithms. BMC Med Inform Decis Mak. 2023;23: 152. doi:10.1186/s12911-023-02226-z	Included
105	Conilione, P et al. [2023]	Conilione P, Jessup R, Gust A. Novel machine learning model for predicting multiple unplanned hospitalisations. BMJ Heal Care Inf. 2023;30: e100682. doi:10.1136/bmjhci-2022-100682	Included
106	Nazyrova, N et al. [2022] Conference article	Nazyrova N, Chaussalet TJ, Chahed S. Machine Learning Models for Predicting 30-Day Readmission of Elderly Patients Using Custom Target Encoding Approach. 2022. pp. 122–136. doi:10.1007/978-3-031-08757-8_12	Included
107	Luo, AL et al. [2023]	Luo AL, Ravi A, Arvisais-Anhalt S, Muniyappa AN, Liu X, Wang S. Development and Internal Validation of an Interpretable Machine Learning Model to Predict Readmissions in a United States Healthcare System. Informatics. 2023;10: 33. doi:10.3390/informatics10020033	Included
108	Brankovic, A et al. [2022]	Brankovic A, Rolls D, Boyle J, Niven P, Khanna S. Identifying patients at risk of unplanned re-hospitalisation using statewide electronic health records. Sci Rep. 2022;12: 16592. doi:10.1038/s41598-022-20907-z	Included
109	Dadabhoy, FZ et al. [2023]	Dadabhoy FZ, Driver L, McEvoy DS, Stevens R, Rubins D, Dutta S. Prospective External Validation of a Commercial Model Predicting the Likelihood of Inpatient Admission From the Emergency Department. Ann Emerg Med. 2023;81: 738–748. doi:10.1016/j.annemergmed.2022.11.012	Included
110	Lin, CH et al. [2023]	Lin C, Pan L-F, He Z-Q, Hsu S. Early prediction of 30- and 14-day all-cause unplanned readmissions. Health Informatics J. 2023;29: 146045822311646. doi:10.1177/14604582231164694	Included
111	Liu, YX et al. [2022] Conference article	Liu Y, Qin S. An Interpretable Machine Learning Approach for Predicting Hospital Length of Stay and Readmission. 2022. pp. 73–85. doi:10.1007/978-3-030-95405-5_6	Included
112	Patel, D et al. [2022]	Patel D, Cheetirala SN, Raut G, Tamegue J, Kia A, Glicksberg B, et al. Predicting Adult Hospital Admission from Emergency Department Using Machine Learning: An Inclusive Gradient Boosting Model. J Clin Med. 2022;11: 6888. doi:10.3390/jcm11236888	Included
113	De Hond, A et al. [2023]	de Hond AAH, Kant IMJ, Fornasa M, Cinà G, Elbers PWG, Thoral PJ, et al. Predicting Readmission or Death After Discharge From the ICU: External Validation and Retraining of a Machine Learning Model. Crit Care Med. 2023;51: 291–300. doi:10.1097/CCM.0000000000005758	Included
114	Niu, K et al. [2023]	Niu K, Pei S, Peng X, Zeng J, Zhang K. Intensive Care Unit readmission prediction with correlation enhanced multi-task learning. Comput Electr Eng. 2023;110: 108780. doi:10.1016/j.compeleceng.2023.108780	Included
115	Witt, UF et al. [2022]	Witt UF, Nibe SM, Ole H, Lebech CS. A novel approach for predicting acute hospitalizations among elderly recipients of home care? A model development study. Int J Med Inform. 2022;160: 104715. doi:10.1016/j.ijmedinf.2022.104715	Included
116	L. Arnal et al. [2022]	Arnal L, Pons-Suñer P, Navarro-Cerdán JR, Ruiz-Valls P, Caballero Mateos MJ, Valdivieso Martínez B, et al. Decision support through risk cost estimation in 30-day hospital unplanned readmission. Vellido A, editor. PLoS One. 2022;17: e0271331. doi:10.1371/journal.pone.0271331	Included
B) Excluded studies from the analysis
No.	Author/Year	Study citation		Reason(s) of exclusion	Details
117	Lee, Eva K. et al. [2012]	E.K. Lee, F. Yuan, D.A. Hirsh, M.D. Mallory, H.K. Simon, A clinical decision tool for predicting patient care characteristics: patients returning within 72 hours in the emergency department., AMIA ... Annu. Symp. Proceedings. AMIA Symp. 2012 (2012) 495–504.	Excluded	Different outcome + Excluded population	Emergency readmission + Pediatric
118	Ben-Assuli, O. et al. [2018]	O. Ben-Assuli, R. Padman, Analysing repeated hospital readmissions using data mining techniques., Heal. Syst. (Basingstoke, England) 7 (2018) 166–180. https://doi.org/10.1080/20476965.2018.1510040.	Excluded	Different outcome	ED readmission
119	Saab, A.et al. [2020]	A. Saab, M. Saikali, J.-B. Lamy, Comparison of Machine Learning Algorithms for Classifying Adverse-Event Related 30-Day Hospital Readmissions: Potential Implications for Patient Safety., Stud. Health Technol. Inform. 272 (2020) 51–54. https://doi.org/10.3233/SHTI200491.	Excluded	Different outcome	Only ADs related admissions
120	Vest, Joshua R. et al. [2019]	J.R. Vest, O. Ben-Assuli, Prediction of emergency department revisits using area-level social determinants of health measures and health information exchange information, Int. J. Med. Inform. 129 (2019) 205–210. https://doi.org/10.1016/j.ijmedinf.2019.06.013.	Excluded	Different outcome	ED readmission
121	Zhu, K. et al.[2015]	K. Zhu, Z. Lou, J. Zhou, N. Ballester, N. Kong, P. Parikh, Predicting 30-day Hospital Readmission with Publicly Available Administrative Database. A Conditional Logistic Regression Modeling Approach., Methods Inf. Med. 54 (2015) 560–567. https://doi.org/10.3414/ME14-02-0017.	Excluded	Excluded population	Not all-caus specific disease (HF)
122	Rojas, Juan C. et al. [2018]	J.C. Rojas, K.A. Carey, D.P. Edelson, L.R. Venable, M.D. Howell, M.M. Churpek, Predicting intensive care unit readmission with machine learning using electronic health record data, Ann Am Thorac Soc 15 (2018) 846–853. https://doi.org/10.1513/AnnalsATS.201710-787OC.	Excluded	Different outcome	Internal admission from wards to ICU
123	Baig, M. et al. [2019]	M. BAIG, N. HUA, E. ZHANG, R. ROBINSON, D. ARMSTRONG, R. WHITTAKER, T. ROBINSON, F. MIRZA, E. ULLAH, Predicting Patients at Risk of 30-Day Unplanned Hospital Readmission...The 17th World Congress of Medical and Health Informatics, 25-30 August 2019, Lyon, France., Stud. Heal. Technol. Informatics 266 (2019) 20–24. https://doi.org/10.3233/SHTI190767.	Excluded	Reporting quality	_
124	Desautels, T. et al. [2017]	T. Desautels, R. Das, J. Calvert, M. Trivedi, C. Summers, D.J. Wales, A. Ercole, Prediction of early unplanned intensive care unit readmission in a UK tertiary care hospital: a cross-sectional machine learning approach., BMJ Open 7 (2017) e017199. https://doi.org/10.1136/bmjopen-2017-017199.	Excluded	Different outcome	Internal admission from wards to ICU
125	Ashfaq, A. et al. [2019]	A. Ashfaq, A. Sant’Anna, M. Lingman, S. Nowaczyk, Readmission prediction using deep learning on electronic health records., J. Biomed. Inform. 97 (2019) 103256. https://doi.org/10.1016/j.jbi.2019.103256.	Excluded	Excluded population	Not all-caus specific disease (CHF)
126	Xiao, C. et al. [2018]	C. Xiao, T. Ma, A.B. Dieng, D.M. Blei, F. Wang, Readmission prediction via deep contextual embedding of clinical concepts., PLoS One 13 (2018) e0195024. https://doi.org/10.1371/journal.pone.0195024.	Excluded	Excluded population	Not all-caus specific disease (CHF)
127	Thoral, P. J. et al. [2018]	P.J. Thoral, R. Driessen, A.R.J. Girbes, P.W.G. Elbers, M. Fornasa, H. Hovenkamp, Right data, right now: Developing a big data machine-learning based prediction model to prevent ICU readmission, Intensive Care Med. Exp. 6 (2018). https://doi.org/http://dx.doi.org/10.1186/s40635-018-0201-6.	Excluded	Reporting quality	_
128	Thoral, P. J. et al. [2019]	P.J. Thoral, R.H. Driessen, A. Girbes, P.W.G. Elbers, M. Fornasa, A.M. Curth, D.P. De Bruin, H. Hovenkamp, Right data, right now: Paving the way for implementation of a machine learning ICU readmission model by validating on external datasets and adjusting for concept shift, Intensive Care Med. Exp. 7 (2019). https://doi.org/http://dx.doi.org/10.1186/s40635-019-0265-y.	Excluded	Different outcome	ICU to wards admissions
129	Filikov, A. et al. [2020]	A. Filikov, S. Pethe, R. Kelley, A. Fischer, R. Ozminkowski, Use of Stratified Cascade Learning to predict hospitalization risk with only socioeconomic factors., J. Biomed. Inform. 104 (2020) 103393. https://doi.org/10.1016/j.jbi.2020.103393.	Excluded	Excluded population	Not all-caus specific disease (Diabetes)
130	Howard, Elizabeth P. et al. [2020]	E.P. Howard, J.N. Morris, E. Schachter, R. Schwarzkopf, N. Shepard, E.R. Buchanan, Machine-Learning Modeling to Predict Hospital Readmission Following Discharge to Post-Acute Care., J. Am. Med. Dir. Assoc. 22 (2021) 1067-1072.e29. https://doi.org/10.1016/j.jamda.2020.12.017.	Excluded	Not Machine Learning	_
131	Pearce, C. et al. [2019]	C. Pearce, A. McLeod, N. Rinehart, J. Patrick, A. Fragkoudi, J. Ferrigi, E. Deveny, R. Whyte, M. Shearer, POLAR Diversion: Using General Practice Data to Calculate Risk of Emergency Department Presentation at the Time of Consultation, Appl. Clin. Inform. 10 (2019) 151–157. https://doi.org/10.1055/s-0039-1678608.	Excluded	Different outcome	ED visits not hospital admissions
132	Xu, X. et al. [2017]	X.Z. Xu, L.Z. Cui, S.J. Liu, H. Li, L. Liu, Y.Q. Zheng, Predicting Hospital Readmission From Longitudinal Healthcare Data Using Graph Pattern Mining Based Temporal phenotypes, 2017 IEEE Int. Conf. Bioinforma. Biomed. (2017) 824–829.	Excluded	Excluded population	Not all-caus specific disease (Coronary heart diseases)
133	Du, Guodong et al. [2019]	G. Du, L. Ma, Y. Xiang, D. Shao, H. Wang, J.-S. Hu, J. Zhang, Prediction of 30-Day readmission: An improved gradient boosting decision tree approach, J. Med. Imaging Heal. Informatics 9 (2019) 620–627. https://doi.org/http://dx.doi.org/10.1166/jmihi.2019.2582.	Excluded	Excluded population	Not all-caus specific disease (Diabetes)
134	Cabezuelo, A. S. [2020]	A.S. Cabezuelo, A. Sarasa Cabezuelo, Application of Machine Learning Techniques to Analyze Patient Returns to the Emergency Department., J. Pers. Med. 10 (2020). https://doi.org/10.3390/jpm10030081.	Excluded	Different outcome	ED readmission
135	Lewis, P. et al. [2018]	P. Lewis, P. Godden, Combining hospital and general practice data to predict the risk of hospitalisation in the Australian context., Int. J. Integr. Care 18 (2018) 1–2. https://doi.org/10.5334/ijic.s1055.	Excluded	Not Machine Learning	_
136	Lucini, Filipe R. et al. [2020]	F.R. Lucini, G.G. Andrioli, R. Nicolaidis, R.C.F. Beltrame, J.L. Neyeloff, M.A. dos Reis, B. D’Agord Schaan, G.J.C. da Silveira, F.S. Fogliatto, M.J. Anzanello, Man vs. machine: Predicting hospital bed demand from an emergency department, PLoS One 15 (2020) e0237937. https://doi.org/http://dx.doi.org/10.1371/journal.pone.0237937.	Excluded	Duplication	_
137	Sudarshan, V. K. et al. [2021]	V.K. Sudarshan, M. Brabrand, T.M. Range, U.K. Wiil, Performance evaluation of Emergency Department patient arrivals forecasting models by including meteorological and calendar information: A comparative study, Comput. Biol. Med. 135 (2021). https://doi.org/10.1016/j.compbiomed.2021.104541.	Excluded	Different outcome	ED visits not hospital admissions
138	Bobashev, G. et al. [2021]	G. Bobashev, L. Warren, L.-T. Wu, Predictive model of multiple emergency department visits among adults: analysis of the data from the National Survey of Drug Use and Health (NSDUH)., BMC Health Serv. Res. 21 (2021) 280. https://doi.org/10.1186/s12913-021-06221-w.	Excluded	Different outcome	ED visits not hospital admissions
139	Horng, S. et al. [2012]	S. Horng, D.T. Chiu, J.W. Joseph, N.I. Shapiro, L.A. Nathanson, D.A. Sontag, Predicting icu admission and mortality at triage using an automated computer algorithm, Acad. Emerg. Med. 19 (2012) S25–S26. https://doi.org/http://dx.doi.org/10.1111/j.1553-2712.2012.01332.x.	Excluded	Duplication
140	Keyhani, S. et al. [2017]	S. Keyhani, M. Vali, B. South, L. Christensen, D. Mowery, W. Chapman, L. Walter, USING NATURAL LANGUAGE PROCESSING TO EXTRACT SOCIAL DETERMINANTS OF HEALTH AND IMPROVE 30-DAY READMISSION MODELS, J. Gen. Intern. Med. 32 (2017) S370–S370.	Excluded	Excluded population	Not all-caus specific disease (CHF)
141	Peng, P. et al. [2019]	P. Peng, B. Davazdahemami, D. Delen, J. Shapiro, A.F. Manini, 288 Predicting Potential Bouncebacks to the Emergency Department: A Machine Learning Approach, Ann. Emerg. Med. 74 (2019) S114. https://doi.org/http://dx.doi.org/10.1016/j.annemergmed.2019.08.246.	Excluded	Different outcome	ED visits not hospital admissions
142	Handly, N. et al. [2013]	N. Handly, D.A. Thompson, A. Venkat, Derivation and validation of a hospital admission prediction model adding coded chief complaint to demographic, emergency department operational and patient acuity data available at emergency department triage using neural net methodology, Ann. Emerg. Med. 62 (2013) S138. https://doi.org/http://dx.doi.org/10.1016/j.annemergmed.2013.07.212.	Excluded	Duplication	_
143	Handly, N. et al. [2011]	N. Handly, D.A. Thompson, A. Venkat, D. Chuirazzi, J. Li, Derivation of hospital admission prediction models based on coded chief complaint, demographic, patient acuity, and Emergency Department (ED) operational data available at ED triage, Acad. Emerg. Med. 18 (2011) S183. https://doi.org/http://dx.doi.org/10.1111/j.1553-2712.2011.01073.x.	Excluded	Not Machine Learning	_
144	Szakmany, T. et al. [2021]	T. Szakmany, C. Killick, O. Richards, Y. Cheema, C. King, H. Al Hassan, A. Kiss, G. Ball, Icu risk prediction from commonly measured clinical data using artificial neural network tools, Crit. Care Med. 49 (2021) 267. https://doi.org/http://dx.doi.org/10.1097/01.ccm.0000728080.54695.9c.	Excluded	Different outcome	ICU mortality not admissions
145	Li, Jia-Da et al. [2021]	J.-D. Li, Y.-K. Liu, T.-H. Hsieh, C.-C. Fang, C.-S. Chen, Applying Problem Transformation Methods for Predicting 3-Days All-Cause Readmission in the Emergency Department, in: 2021 IEEE EMBS Int. Conf. Biomed. Heal. Informatics, IEEE, 2021: pp. 1–4. https://doi.org/10.1109/BHI50953.2021.9508535.	Excluded	Different outcome	ED readmission
146	De Oliveira, et al. [2018]	H. De Oliveira, M. Prodel, V. Augusto, Binary Classification on French Hospital Data: Benchmark of 7 Machine Learning Algorithms, Inst. Electr. Electron. Eng. Inc. Conf. Proc. (2018) 1743–1748. https://www.proquest.com/conference-papers-proceedings/binary-classification-on-french-hospital-data/docview/2169472824/se-2?accountid=17260.	Excluded	Excluded population	Not all-cause specific disease (Diabetes, Hypertension, Pneumonia)
147	Hooijenga, D. et al. [2018]	D. Hooijenga, R. Phan, V. Augusto, X. Xie, A. Redjaline, Discriminant analysis and feature selection for emergency department readmission prediction, Inst. Electr. Electron. Eng. Inc. Conf. Proc. (2018) 836–842. https://www.proquest.com/conference-papers-proceedings/discriminant-analysis-feature-selection-emergency/docview/2175383422/se-2?accountid=17260.	Excluded	Different outcome	ED readmission
148	Baig, M. et al. [2019]	M.M. Baig, N. Hua, E. Zhang, R. Robinson, D. Armstrong, R. Whittaker, T. Robinson, F. Mirza, E. Ullah, Machine Learning-based Risk of Hospital Readmissions: Predicting Acute Readmissions within 30 Days of Discharge, Inst. Electr. Electron. Eng. Inc. Conf. Proc. (2019) 2178–2181. https://doi.org/http://dx.doi.org/10.1109/EMBC.2019.8856646.	Excluded	Duplication	_
149	Mesgarpour, M. [2017] Thesis	M. Mesgarpour, Hospital Emergency Readmission, and Temporal Comorbidity Index Modelling Using Machine Learning Methods, 2017. https://doi.org/https://doi.org/10.34737/q3031.	Excluded	Duplication	_
150	Vollmer M. et al. [2020]	M.A.C. Vollmer, B. Glampson, T.A. Mellan, S. Mishra, L. Mercuri, C. Costello, R. Klaber, G. Cooke, S. Flaxman, S. Bhatt, A unified machine learning approach to time series forecasting applied to demand at emergency departments, ArXiv.Org (2020). https://www.proquest.com/working-papers/unified-machine-learning-approach-time-series/docview/2423984292/se-2.	Excluded	Different outcome	ED admissions
151	Huang, Li et al. [2020]	L. Huang, Y. Yin, Z. Fu, S. Zhang, H. Deng, D. Liu, LoAdaBoost: loss-based AdaBoost federated machine learning with reduced computational complexity on IID and non-IID intensive care data, ArXiv.Org (2020). https://www.proquest.com/working-papers/loadaboost-loss-based-adaboost-federated-machine/docview/2148413238/se-2.	Excluded	Different outcome	Mortality not admission
152	Vasiljeva, I. et al. [2016]	I. Vasiljeva, O. Arandjelovic, Prediction of future hospital admissions - what is the tradeoff between specificity and accuracy?, ArXiv.Org (2016). https://www.proquest.com/working-papers/prediction-future-hospital-admissions-what-is/docview/2079712649/se-2.	Excluded	Not Machine Learning	_
153	Wang, T. et al. [2019]	T. Wang, I.C. Paschalidis, Prescriptive Cluster-Dependent Support Vector Machines with an Application to Reducing Hospital Readmissions *, Inst. Electr. Electron. Eng. Inc. Conf. Proc. (2019) 1182–1187. https://www.proquest.com/conference-papers-proceedings/prescriptive-cluster-dependent-support-vector/docview/2275616477/se-2?accountid=17260.	Excluded	Different outcome	Surgery
154	Shahid, A. C. et al. [2013]	S.A. Choudhry, J. Li, D. Davis, C. Erdmann, R. Sikka, B. Sutariya, A Public-Private Partnership Develops and Externally Validates a 30-Day Hospital Readmission Risk Prediction Model, Online J. Public Health Inform. 5 (2013). http://ojphi.org (accessed December 15, 2022).	Excluded	Not Machine Learning	_
155	Golmohammadi, D. [2016]	D. Golmohammadi, Predicting hospital admissions to reduce emergency department boarding, Int. J. Prod. Econ. 182 (2016) 535–544. https://doi.org/10.1016/j.ijpe.2016.09.020.	Excluded	Different outcome	ED boarding
156	Hong, Woo Suk et al. [2019]	W.S. Hong, A.D. Haimovich, R.A. Taylor, Predicting 72-hour and 9-day return to the emergency department using machine learning, JAMIA Open 2 (2019) 346–352. https://doi.org/10.1093/jamiaopen/ooz019.	Excluded	Different outcome	ED visits not hospital admissions
157	E.Laharika et al. [2019]	E. Laharika, M. Ravindar, D.R. Jegadeesan, B. Spandana, D.S. Prabaharan, A. Khanum, B. Priyanka, PREDICTING PATIENT ADMISSIONS FROM THE EMERGENCY DEPARTMENT, JETIRAU06041 J. Emerg. Technol. Innov. Res. 6 (2019) 287–291. https://www.jetir.org/view?paper=JETIRAU06041 (accessed March 22, 2022).	Excluded	Reporting quality	_
158	Mesgarpour, M. [2016]	M. Mesgarpour, T. Chaussalet, S. Chahed, Risk modelling framework for emergency hospital readmission, using hospital episode statistics inpatient data, Proc. - IEEE Symp. Comput. Med. Syst. 2016-August (2016) 219–224. https://doi.org/10.1109/CBMS.2016.21.	Excluded	Different outcome	Emergency readmission
159	Holloway, J. [2019]	J. Holloway, C. Neely, X. Yuan, Y. Zhang, J. Ouyang, D. Cantrell, J. Chaisson, K. Tisdale, T. Bergeron, S. Nigam, PMU95 BCBSLA APPROACH USING NATURAL LANGUAGE PROCESSING (NLP) AND MACHINE LEARNING TO PREDICT THE RISK OF HOSPITALIZATIONS, Value Heal. 22 (2019) S266. https://doi.org/http://dx.doi.org/10.1016/j.jval.2019.04.1256.	Excluded	Duplication	_
160	Hoa, S. et al. [2015]	S. Hao, Y. Wang, B. Jin, A.Y. Shin, C. Zhu, M. Huang, L. Zheng, J. Luo, Z. Hu, C. Fu, D. Dai, Y. Wang, D.S. Culver, S.T. Alfreds, T. Rogow, F. Stearns, K.G. Sylvester, E. Widen, X.B. Ling, Development, Validation and Deployment of a Real Time 30 Day Hospital Readmission Risk Assessment Tool in the Maine Healthcare Information Exchange, PLoS One 10 (2015) e0140271. https://doi.org/10.1371/JOURNAL.…	Excluded	Duplication	_
161	Wang, Ni et al. [2022]	N. Wang, M. Wang, Y. Zhou, H. Liu, L. Wei, X. Fei, H. Chen, Sequential Data–Based Patient Similarity Framework for Patient Outcome Prediction: Algorithm Development, J. Med. Internet Res. 24 (2022) e30720. https://doi.org/10.2196/30720.	Excluded	Excluded population	Not all-caus specific disease (Myocardial Infarction)
162	Mohanty, S D. et al. [2022]	S.D. Mohanty, D. Lekan, T.P. McCoy, M. Jenkins, P. Manda, Machine learning for predicting readmission risk among the frail: Explainable AI for healthcare, Patterns 3 (2022) 100395. https://doi.org/10.1016/j.patter.2021.100395.	Excluded	Excluded population	Only frail population
163	Chen, TL. Et al. [2022]	T.-L. Chen, J.C. Chen, W.-H. Chang, W. Tsai, M.-C. Shih, A. Wildan Nabila, Imbalanced prediction of emergency department admission using natural language processing and deep neural network, J. Biomed. Inform. 133 (2022) 104171. https://doi.org/10.1016/j.jbi.2022.104171.	Excluded	Different outcome	ED admissions
